# Supplementary material for: Markers of endothelial glycocalyx dysfunction in Clarkson disease
Source: J Transl Med. 2022 Aug 29;20:380. doi: 10.1186/s12967-022-03587-1 (PMC9421105; doi:10.1186/s12967-022-03587-1)
Supplement: Supplementary file 1 — Additional file 1. Table S1 Differentially expressed genes (DEGs) in ISCLS and control blood-derived endothelial cells (BOECs) detected by RNA-Seq. [file 12967_2022_3587_MOESM1_ESM.xlsx]

## Sheet: donor_vs_patient_DEGs
DEGS in ISCLS BOECs	logFC	AveExpr	t	P.Value	adj.P.Val	B
CH17-260O16.1	-4.17498	-2.84575	-9.33109	7.13375e-07	0.0131418	-4.2178
FHL2	0.691334	7.59854	5.34207	0.000171791	0.918306	-1.61877
MYO1E	-0.653469	6.97902	-5.25244	0.00019901	0.918306	-1.61718
RP11-298A10.3	5.07114	-1.18593	5.1266	0.000245118	0.918306	-4.16582
ARHGAP23P1	3.58945	-2.22028	4.74074	0.000470758	0.918306	-4.27493
RP11-707G14.1	-2.5524	-3.03453	-4.4773	0.000743444	0.918306	-4.35893
HIKESHIP2	2.371	-3.47898	4.43774	0.000796863	0.918306	-4.36393
RP11-663P9.1	-3.26716	-0.631204	-4.26219	0.00108669	0.918306	-4.21912
LRRK1	-0.471068	5.12433	-4.23698	0.00113653	0.918306	-2.33341
GRK3	-1.27605	2.02061	-4.19649	0.00122162	0.918306	-3.59595
PIGP	0.704855	3.1365	4.17781	0.00126308	0.918306	-3.04677
CHKA	0.458217	4.48456	4.04379	0.00160651	0.918306	-2.57955
LSS	-0.759522	6.95623	-4.03767	0.00162433	0.918306	-2.3561
RP11-635L1.2	2.11817	-3.35908	4.0047	0.00172389	0.918306	-4.38589
BSCL2	0.857741	3.59497	3.94328	0.00192651	0.918306	-2.95527
ZFAS1	0.595831	5.88429	3.91521	0.0020271	0.918306	-2.43768
LL0XNC01-246D9.1	-2.00925	-3.68962	-3.915	0.00202788	0.918306	-4.40408
H2AW	1.77898	0.824498	3.89877	0.00208853	0.918306	-3.91153
NECTIN3	-0.774093	5.46232	-3.89164	0.00211576	0.918306	-2.5219
RP11-297N6.4	-1.95839	-3.70146	-3.85908	0.00224486	0.918306	-4.40755
KIF13A	-0.580916	6.59246	-3.85156	0.00227582	0.918306	-2.48065
AC135178.7	-2.48607	-3.18614	-3.77551	0.00261453	0.918306	-4.39843
RP11-316M1.12	0.983798	1.87419	3.76847	0.00264841	0.918306	-3.66634
RP11-745O10.4	-2.97172	-3.49604	-3.75931	0.00269312	0.918306	-4.40082
RP11-736K20.5	0.855286	1.7526	3.75037	0.00273754	0.918306	-3.70885
PRKCQ	3.05704	-3.27945	3.73417	0.00281997	0.918306	-4.38722
ARL16	0.530124	4.12372	3.71293	0.00293186	0.918306	-2.8929
MYL6B	0.513218	5.39503	3.64984	0.0032919	0.918306	-2.66682
SHC4	2.1528	-2.99109	3.63003	0.00341399	0.918306	-4.39071
SSBL2P	1.9685	-3.29686	3.58645	0.00369926	0.918306	-4.40832
PDZD2	-1.79634	1.81213	-3.56962	0.00381578	0.918306	-3.8533
AC007620.3	-2.66656	-0.552121	-3.53379	0.00407658	0.918306	-4.2653
GS1-293C5.1	-2.12079	-3.97586	-3.53256	0.00408586	0.918306	-4.42863
DOK3	-0.947594	2.59629	-3.53081	0.00409908	0.918306	-3.59142
FLNA	-0.511517	10.9239	-3.51146	0.00424828	0.918306	-3.01259
RP11-934B9.3	-2.49597	-2.71023	-3.50568	0.00429384	0.918306	-4.40603
PRKDC	-0.577176	7.14456	-3.48296	0.00447807	0.918306	-2.76921
AC008079.12	-3.66617	-0.781897	-3.48064	0.00450066	0.918306	-4.31503
EPB41L4A-AS1	0.595691	3.79609	3.4798	0.0045043	0.918306	-3.13625
RP11-309L24.6	3.30426	-2.40647	3.47498	0.0045447	0.918306	-4.37105
RP11-155G14.6	-2.1208	-3.97565	-3.47273	0.0045636	0.918306	-4.43198
SNHG16	0.517162	5.78764	3.43824	0.00486451	0.918306	-2.80011
TSPAN13	-1.01019	5.44539	-3.43517	0.00495543	0.918306	-2.87467
BMS1P4	-1.21569	-0.381316	-3.42607	0.0049754	0.918306	-4.22748
HTT	-0.334187	5.8956	-3.41256	0.00510154	0.918306	-2.82353
TPM3P8	2.04107	-3.36164	3.39244	0.00529543	0.918306	-4.42189
GUSBP14	-1.86745	-0.55223	-3.38051	0.00541387	0.918306	-4.26452
RP11-96D1.11	1.11406	2.09691	3.36467	0.00557539	0.918306	-3.73036
PCDHGB1	-3.11717	-0.257952	-3.35874	0.0056376	0.918306	-4.26707
PLGLB2	-2.22212	-1.38641	-3.35564	0.00566958	0.918306	-4.34164
RP11-12M9.3	1.77781	-0.932844	3.32379	0.00601509	0.918306	-4.26958
BHLHA15	-2.21998	-2.62422	-3.30475	0.00623164	0.918306	-4.41612
XYLT1	-2.38159	1.15574	-3.29175	0.00641004	0.918306	-4.0769
ERC1	-0.340904	6.2582	-3.2857	0.00645632	0.918306	-2.91469
PVT1	0.570466	4.01656	3.28396	0.00647714	0.918306	-3.19256
RP11-475C16.1	1.39481	2.14721	3.28321	0.00648623	0.918306	-3.7455
RP4-613B23.5	-0.84025	1.62829	-3.26696	0.00668522	0.918306	-3.92445
RPLP2	0.443977	8.77265	3.25495	0.00683628	0.918306	-3.03481
CNTNAP1	-1.30969	6.43326	-3.28371	0.00691173	0.918306	-2.96442
SETSIP	2.04714	-3.12142	3.24173	0.00700646	0.918306	-4.42305
AC009245.3	1.99779	-2.73268	3.24138	0.00701106	0.918306	-4.40473
KANSL1L-AS1	-1.84521	-3.4157	-3.24062	0.00702098	0.918306	-4.43893
MLIP	1.57142	1.806	3.2247	0.00723208	0.918306	-3.85138
CHURC1-FNTB	2.3075	-0.481457	3.2189	0.00731047	0.918306	-4.23811
CDC42EP2	0.589644	4.65932	3.21747	0.00732997	0.918306	-3.09365
MTHFS	0.520658	2.42219	3.21534	0.00735918	0.918306	-3.70355
BCAS4	1.07104	1.26836	3.21472	0.00736759	0.918306	-3.97233
PCDHA2	1.90949	-3.78015	3.20296	0.00753062	0.918306	-4.44391
SATB2-AS1	-1.86898	-3.62401	-3.19952	0.00757903	0.918306	-4.44444
DNAAF4-CCPG1	4.15167	-1.61096	3.21137	0.00763061	0.918306	-4.35158
RP1-89D4.1	1.83502	-3.42317	3.18435	0.00779628	0.918306	-4.43889
C19ORF48	0.607644	4.54426	3.17528	0.00792907	0.918306	-3.14564
KCNG1	2.62098	-0.587266	3.16657	0.00805869	0.918306	-4.25811
CBWD1	0.55886	4.7199	3.15902	0.00817287	0.918306	-3.1267
POLR2G	0.414603	5.33438	3.14267	0.00842552	0.918306	-3.06404
RNF185-AS1	-3.66901	-2.77138	-3.14113	0.00844976	0.918306	-4.42486
PPP1R14B	0.432744	7.03382	3.13659	0.00852159	0.918306	-3.0417
ODF3L2	-2.50583	-2.94534	-3.13241	0.00858816	0.918306	-4.43521
SNHG32	0.5847	5.84177	3.13076	0.00861468	0.918306	-3.04509
RP11-244F12.2	-2.98102	1.04894	-3.14552	0.00868261	0.918306	-4.15511
CSTF3	0.29827	5.28179	3.1196	0.0087956	0.918306	-3.0878
RP11-1020A11.3	-2.61994	-1.94243	-3.11741	0.00883167	0.918306	-4.40407
GIT2	-0.364739	6.23589	-3.10702	0.00900423	0.918306	-3.06109
AC006115.7	2.12915	-2.26836	3.10614	0.009019	0.918306	-4.39157
TESC	1.89479	-3.4826	3.09656	0.0091815	0.918306	-4.44528
LRRC37A	-1.38617	1.52512	-3.09638	0.00918459	0.918306	-4.01363
LINC01415	-1.63369	0.266847	-3.09587	0.00919326	0.918306	-4.21342
PLD5P1	-2.3528	-0.995604	-3.09375	0.00922976	0.918306	-4.34388
ERAP1	-0.691942	6.79996	-3.09247	0.00925179	0.918306	-3.0759
RCN1P2	0.986663	1.309	3.08656	0.00935413	0.918306	-4.00008
AC116366.7	3.2059	0.378541	3.10404	0.00946948	0.918306	-4.17106
PLAC9	1.99729	-1.4238	3.07188	0.00961371	0.918306	-4.34148
RP11-46A10.5	-1.36722	-2.00655	-3.06206	0.00979127	0.918306	-4.39747
GPAT3	2.42303	0.554221	3.06195	0.00990136	0.918306	-4.14123
SDHAF2	0.423039	5.05399	3.05449	0.00993042	0.918306	-3.16183
SLC6A8	1.07785	5.10306	3.07261	0.00994728	0.918306	-3.16328
FAUP1	1.97152	-2.05874	3.04871	0.010038	0.918306	-4.38509
SLC9A7	0.856497	3.10504	3.03606	0.0102774	0.918306	-3.59053
TSC22D1-AS1	-2.06075	-2.83815	-3.03074	0.0103798	0.918306	-4.44156
CEP170P1	-1.49292	0.309081	-3.02751	0.0104425	0.918306	-4.21582
RP11-4C20.3	-2.31509	-2.59068	-3.0247	0.0104974	0.918306	-4.43546
ST13P5	2.22204	-2.49854	3.01888	0.0106119	0.918306	-4.41134
CTC-246B18.10	-1.68492	-3.53547	-3.01412	0.0107065	0.918306	-4.45621
CENPV	0.686472	2.63648	3.01256	0.0107377	0.918306	-3.72922
RP1-102E24.1	1.58426	-3.63906	3.01134	0.0107621	0.918306	-4.45656
H3-2	-1.65753	0.438995	-3.0098	0.0107931	0.918306	-4.20948
IHO1	-1.43961	1.74627	-3.00827	0.0108238	0.918306	-4.00021
PLEKHB1	1.61707	-1.88471	3.00376	0.0109153	0.918306	-4.37951
MIR3142HG	-3.35525	0.451357	-3.02167	0.0109326	0.918306	-4.26325
ANGPT2	-1.5854	7.33535	-3.03875	0.0110226	0.918306	-3.17528
LRRC73	1.8504	-3.11451	2.99808	0.0110314	0.918306	-4.44024
RP11-311C24.1	0.623428	3.55785	2.99446	0.0111062	0.918306	-3.49419
GAPDHP35	2.28498	-3.76629	2.9892	0.0112155	0.918306	-4.45395
RPL32P29	0.837167	1.93765	2.98853	0.0112297	0.918306	-3.90379
KCNMB2-AS1	1.54158	-3.34445	2.98411	0.0113225	0.918306	-4.45033
RPL27A	0.480051	9.55126	2.97719	0.0114694	0.918306	-3.29232
HCG4P5	-1.41016	1.54852	-2.97477	0.0115213	0.918306	-4.04479
SPX	2.86618	-2.54707	2.97444	0.0115283	0.918306	-4.41825
IDH3B	0.393908	5.39263	2.97148	0.0115921	0.918306	-3.19828
BRMS1	0.365065	5.10625	2.97124	0.0115972	0.918306	-3.22295
SDC1	1.81104	1.58772	2.97241	0.0116542	0.918306	-3.98226
OR2A20P	-1.7152	0.337675	-2.96795	0.0116687	0.918306	-4.22949
ATP7B	-0.539423	3.85447	-2.96793	0.0116692	0.918306	-3.47351
RPS28	0.413194	7.92785	2.96398	0.0117554	0.918306	-3.21467
ZNF454	2.10253	-2.5949	2.96177	0.0118039	0.918306	-4.42074
FGD4	-0.540175	5.48933	-2.95976	0.0118481	0.918306	-3.21606
CTC-270D5.1	-3.11971	-1.3871	-2.95959	0.011852	0.918306	-4.39519
CLEC1A	-1.32554	4.38256	-2.97796	0.011979	0.918306	-3.42214
STAG3L5P	-0.626717	3.03324	-2.95285	0.0120016	0.918306	-3.69471
RP11-257O5.2	-1.03217	0.044146	-2.95079	0.0120479	0.918306	-4.25002
LIF	2.42161	-1.61532	2.95074	0.0120489	0.918306	-4.36876
CLIC4	-0.479346	10.285	-2.94399	0.0122015	0.918306	-3.3544
CIT	-1.12045	4.4295	-2.94862	0.0123827	0.918306	-3.41115
NPIPB13	0.952297	-0.429056	2.93589	0.0123871	0.918306	-4.2786
NFIA-AS2	-2.13723	-3.10613	-2.93536	0.0123994	0.918306	-4.45317
DOCK6	-0.334461	7.59165	-2.93403	0.0124301	0.918306	-3.22455
TST	0.443133	4.57089	2.92701	0.0125938	0.918306	-3.32598
CMBL	1.08548	4.56119	2.93985	0.0126872	0.918306	-3.33466
RP11-62J1.3	-1.84767	-1.94012	-2.92148	0.0127242	0.918306	-4.4118
RPS24P8	1.75678	-2.45432	2.91674	0.012837	0.918306	-4.41814
GSTM3	1.27675	4.63846	2.94273	0.0128501	0.918306	-3.33285
RP3-469D22.1	1.97248	-2.94256	2.9062	0.0130915	0.918306	-4.44029
FGF16	4.41015	1.75487	2.94472	0.0131117	0.918306	-4.04866
CH17-264B6.6	-0.919591	-0.258272	-2.89936	0.0132595	0.918306	-4.28674
FAS	0.630848	4.27497	2.89814	0.0132896	0.918306	-3.39705
AC137932.5	-1.26737	-1.27007	-2.89589	0.0133455	0.918306	-4.3704
RP11-140L24.4	2.50912	-3.58479	2.89416	0.0133885	0.918306	-4.45477
KIAA1549	-0.920336	4.37169	-2.89105	0.0135225	0.918306	-3.43762
CNKSR3	-0.511885	4.09578	-2.88716	0.0135642	0.918306	-3.4705
ZNF880	0.626233	2.8854	2.88385	0.013648	0.918306	-3.7274
RP11-425L10.1	1.03719	2.08503	2.88348	0.0136575	0.918306	-3.90923
SLC25A6	0.379929	7.79605	2.88233	0.0136868	0.918306	-3.27585
ULK4P3	-2.10748	-2.96995	-2.88047	0.0137343	0.918306	-4.45541
AGAP5	-1.08173	0.494333	-2.87856	0.0137833	0.918306	-4.21327
LINC00680	0.500568	2.44552	2.87771	0.0138049	0.918306	-3.83771
ANKS6	0.482389	3.9456	2.87551	0.0138616	0.918306	-3.47969
NAIP	-0.868755	2.43607	-2.87067	0.0139872	0.918306	-3.88344
AC010547.9	-2.14862	-2.70347	-2.86742	0.0140722	0.918306	-4.45015
ADAP1	-1.18436	-1.1075	-2.85901	0.014294	0.918306	-4.36375
HELZ2	-0.578096	5.23688	-2.85409	0.0144257	0.918306	-3.32383
RP11-661A12.8	0.85058	0.726961	2.85386	0.0144319	0.918306	-4.15777
AKAP5	-1.0284	0.512267	-2.85276	0.0144615	0.918306	-4.21514
TTC31	-0.306173	4.23294	-2.84888	0.0145663	0.918306	-3.46016
ZNF581	0.590675	4.36194	2.84072	0.0147892	0.918306	-3.42353
LINC02767	-0.960581	0.978736	-2.83739	0.0148812	0.918306	-4.15665
RP11-667K14.4	2.93534	-1.90207	2.83733	0.0148829	0.918306	-4.39903
UNC119	0.318315	4.35319	2.83703	0.0148911	0.918306	-3.43013
CRIM1	-0.641236	10.7132	-2.83662	0.0149026	0.918306	-3.45468
SQLE	-0.698381	6.19529	-2.83183	0.0150359	0.918306	-3.296
VAV2	0.45798	5.11875	2.83167	0.0150403	0.918306	-3.33392
KCNJ14	1.185	-1.09571	2.83025	0.0150802	0.918306	-4.34901
HIP1	-0.805559	6.00506	-2.83322	0.0151031	0.918306	-3.30466
PNPLA3	-2.01033	0.576995	-2.82808	0.0151412	0.918306	-4.23729
H2AC18	1.48073	1.2227	2.82536	0.0152179	0.918306	-4.0887
CYP4F26P	2.43698	-3.03299	2.81905	0.0153976	0.918306	-4.45067
PTHLH	1.27109	-0.749971	2.81877	0.0154057	0.918306	-4.32399
RP11-69L16.5	1.69416	-1.10237	2.81521	0.015508	0.918306	-4.35041
PNPLA4	0.655464	3.09512	2.81477	0.0155209	0.918306	-3.7118
SMIM11B	4.0026	-0.979724	2.83708	0.0155355	0.918306	-4.35332
RP11-371A22.1	1.29248	3.47438	2.82635	0.0156276	0.918306	-3.6297
ZNHIT2	0.763008	1.96397	2.80937	0.0156775	0.918306	-3.96415
CTC-471J1.8	-2.21012	-3.56021	-2.80476	0.0158124	0.918306	-4.46752
RP11-20O24.4	1.00561	1.65123	2.8009	0.0159264	0.918306	-4.02367
NONOP2	-1.23441	-1.45196	-2.8003	0.0159442	0.918306	-4.39206
RP11-393N4.2	1.6714	-3.24984	2.80011	0.0159498	0.918306	-4.45998
PAXIP1-AS2	-0.510581	3.20866	-2.79823	0.0160056	0.918306	-3.7261
RP11-715F3.2	1.7784	-3.20128	2.79507	0.0161001	0.918306	-4.45863
TYW5	-0.381497	3.28434	-2.79506	0.0161003	0.918306	-3.70475
FBXW8	-0.315978	4.37468	-2.79368	0.0161418	0.918306	-3.474
KIF9-AS1	0.663571	0.906897	2.79186	0.0161965	0.918306	-4.14872
RP11-364L4.1	-1.07204	0.978406	-2.79097	0.0162233	0.918306	-4.17153
AC079135.1	-1.6416	-2.97413	-2.79073	0.0162304	0.918306	-4.46191
NOTCH2NLB	2.51016	-1.07547	2.79017	0.0162473	0.918306	-4.35234
PDGFB	-0.830079	8.00354	-2.78729	0.0164319	0.918306	-3.36386
GUSBP5	-1.24897	-0.481949	-2.77808	0.0166168	0.918306	-4.33028
RPL34P34	1.77048	-3.21184	2.77751	0.0166343	0.918306	-4.46029
DISP2	-1.00265	0.951283	-2.77341	0.0167615	0.918306	-4.17756
ATP6V1B1	-1.93339	-2.72749	-2.77295	0.016776	0.918306	-4.4573
PDE5A	-0.925698	2.54316	-2.77284	0.0167794	0.918306	-3.90278
RP11-404C6.6	-1.25986	-0.306811	-2.77263	0.0167858	0.918306	-4.31647
GCSHP5	2.34785	-1.3612	2.7642	0.0170509	0.918306	-4.37461
IDI1	-0.693362	6.0799	-2.76379	0.017064	0.918306	-3.35598
CD93	-0.63574	10.3909	-2.76341	0.0170758	0.918306	-3.49086
RP11-419I17.1	-1.42599	-1.90027	-2.76279	0.0170957	0.918306	-4.42104
FAM91A1	-0.808883	6.825	-2.76615	0.0171347	0.918306	-3.35483
GLT8D2	2.46632	-0.40595	2.75436	0.0174362	0.918306	-4.30575
EPSTI1	-1.28606	2.05581	-2.74903	0.0175383	0.918306	-4.02231
ACTN4	-0.487105	8.9265	-2.74889	0.0175429	0.918306	-3.43123
CTD-2256P15.4	1.78387	-2.52532	2.7449	0.0176734	0.918306	-4.43678
RIPK3	-0.761919	2.14928	-2.74257	0.01775	0.918306	-3.98711
RPS15P4	1.74485	-0.924217	2.74115	0.0177967	0.918306	-4.34778
CIDEA	1.65398	-3.03155	2.73887	0.0178723	0.918306	-4.45705
EIF5AL1	1.19673	1.2733	2.73407	0.0180324	0.918306	-4.10727
LRP3	1.33961	3.3616	2.74866	0.0180933	0.918306	-3.70071
HMGCR	-0.731244	6.23792	-2.73302	0.018095	0.918306	-3.38033
MARK4	0.310868	5.21626	2.7314	0.018122	0.918306	-3.40903
PROCR	0.787308	7.08428	2.72976	0.0182898	0.918306	-3.38749
RPP25	0.455383	3.93238	2.72203	0.0184398	0.918306	-3.58622
AC007255.8	-2.05454	-3.24735	-2.72175	0.0184496	0.918306	-4.47055
DPF2	0.349667	5.41799	2.72107	0.018473	0.918306	-3.40473
RP3-430N8.10	-0.962762	-1.03491	-2.7178	0.0185852	0.918306	-4.37433
PPIP5K1	-0.382437	4.27548	-2.71667	0.0186243	0.918306	-3.54891
MELTF	1.4135	0.686207	2.71655	0.0186285	0.918306	-4.19473
PPARA	-0.542426	4.1547	-2.71586	0.0186524	0.918306	-3.57746
DOCK9	-0.652555	7.95893	-2.71114	0.0188164	0.918306	-3.42228
AC007238.1	1.58645	-1.77909	2.71112	0.0188171	0.918306	-4.40503
MARCHF1	-1.06318	-0.130026	-2.71074	0.0188304	0.918306	-4.3084
LDHAL6B	-1.71776	-2.53988	-2.70916	0.0188858	0.918306	-4.45455
NIPAL2	-0.419532	4.96146	-2.70868	0.0189025	0.918306	-3.46255
ANKRD13A	-0.358493	5.53659	-2.70698	0.0189623	0.918306	-3.41809
STK10	-0.356017	6.12255	-2.70387	0.019072	0.918306	-3.40219
XXBAC-BPGBPG55C20.2	-0.937677	0.231428	-2.70236	0.0191254	0.918306	-4.27419
RP11-407G23.8	-1.26995	-0.0877399	-2.70229	0.019128	0.918306	-4.30922
PEX16	0.596632	3.76553	2.70161	0.0191521	0.918306	-3.63115
ZSCAN18	1.22791	4.01283	2.72118	0.0191595	0.918306	-3.58892
GOLGA4-AS1	0.928619	0.241958	2.69646	0.0193357	0.918306	-4.25304
DEAF1	0.611964	4.76409	2.69645	0.0193363	0.918306	-3.47773
RPL15P3	1.35627	1.20182	2.6942	0.0194171	0.918306	-4.1297
RP11-375N15.2	-1.57613	-3.25202	-2.69289	0.0194642	0.918306	-4.47506
TRAPPC4	0.517683	5.15048	2.69276	0.019469	0.918306	-3.44505
TTC7B	-0.294815	5.55936	-2.69114	0.0195277	0.918306	-3.42918
RP11-400F19.18	-1.85201	-2.85351	-2.68916	0.0195993	0.918306	-4.46678
LINC00654	3.58267	0.729581	2.71744	0.0196593	0.918306	-4.21808
COX7A2L	0.395467	6.58059	2.68527	0.0197413	0.918306	-3.41492
PERP	0.665935	7.06492	2.68429	0.0197773	0.918306	-3.42247
MSMO1	-0.690028	6.75667	-2.68208	0.0198584	0.918306	-3.42132
PICALM	-0.31539	8.29831	-2.68122	0.0198899	0.918306	-3.45934
RP11-452N17.1	1.98613	-1.8142	2.68051	0.0199162	0.918306	-4.41015
FAM102A	0.592902	3.7312	2.68021	0.0199272	0.918306	-3.65167
ZFC3H1	-0.449207	5.45592	-2.67982	0.0199418	0.918306	-3.44677
PUS3	0.487887	3.47947	2.67977	0.0199436	0.918306	-3.70423
CTC-457L16.1	-1.50439	0.849335	-2.67844	0.0199927	0.918306	-4.22425
TNFRSF11B	-3.02009	-1.08746	-2.68	0.0200437	0.918306	-4.40695
CYP51A1	-0.559273	6.50407	-2.67637	0.0200697	0.918306	-3.42459
CFLAR	-0.358845	8.00266	-2.67129	0.0202593	0.918306	-3.45673
MYO18B	-1.52087	-3.48917	-2.67062	0.0202847	0.918306	-4.4797
HMBS	0.552235	3.21252	2.66761	0.0203982	0.918306	-3.76729
RGPD4	1.70288	-1.1269	2.66645	0.0204419	0.918306	-4.37233
SNHG5	1.55728	6.25815	2.69796	0.0204522	0.918306	-3.43724
BTN3A1	-0.488473	3.82058	-2.66593	0.0204618	0.918306	-3.67041
RUSC1-AS1	-0.747339	1.90193	-2.66466	0.0205099	0.918306	-4.05787
TMEM25	0.584455	4.02386	2.66345	0.0205558	0.918306	-3.609
NFKBIL1	0.558456	3.37485	2.66313	0.0205683	0.918306	-3.73528
OSCP1	0.524171	1.98036	2.6625	0.0205923	0.918306	-4.01847
AP000688.14	1.71147	-4.03203	2.66085	0.020655	0.918306	-4.48506
LHX4	-1.34102	0.000534127	-2.65915	0.0207204	0.918306	-4.31042
TPM4	-0.36706	10.4853	-2.65813	0.0207595	0.918306	-3.57339
RP5-1021I20.4	-2.8723	-2.91789	-2.65185	0.0210026	0.918306	-4.46814
ARHGAP33	-0.756342	2.21425	-2.65056	0.0210524	0.918306	-4.01065
RP11-717F1.2	-0.743596	3.97427	-2.64883	0.02112	0.918306	-3.66317
MPST	0.312885	5.68805	2.64846	0.0211346	0.918306	-3.45492
VPS9D1-AS1	0.543963	1.77999	2.64703	0.0211905	0.918306	-4.05819
UBE2D3-AS1	1.10756	-1.59172	2.64639	0.0212157	0.918306	-4.40341
NFKB1	-0.370196	6.00394	-2.643	0.0213493	0.918306	-3.45651
ZNF415	-0.836514	2.35489	-2.64199	0.0213894	0.918306	-3.99054
CTD-3099C6.13	-1.03166	1.9484	-2.63853	0.0215267	0.918306	-4.06818
MTOR	-0.295927	6.44562	-2.63785	0.0215538	0.918306	-3.45628
MYH9	-0.36262	11.5624	-2.63324	0.0217383	0.918306	-3.641
DPH5	0.498658	4.52122	2.63204	0.0217867	0.918306	-3.55728
RPS17	0.421585	9.26426	2.63105	0.0218269	0.918306	-3.54248
SELENOI	-0.374275	4.505	-2.6307	0.021841	0.918306	-3.57647
RPS20P14	1.55366	-1.57352	2.62772	0.0219616	0.918306	-4.40378
TOMM7	0.446937	6.32504	2.62692	0.0219942	0.918306	-3.46456
RP11-21M24.6	-1.24526	-1.40447	-2.6261	0.0220278	0.918306	-4.40982
NEDD4L	-0.69871	6.03957	-2.62442	0.0221176	0.918306	-3.47602
GTF2H2C	-0.364198	4.21594	-2.62295	0.0221563	0.918306	-3.62444
BAG1	0.332436	5.48831	2.6168	0.0224098	0.918306	-3.4893
CTD-2192J16.22	0.780017	2.07871	2.61499	0.0224847	0.918306	-4.01665
HEATR5A	-0.507848	5.51288	-2.61458	0.0225018	0.918306	-3.49942
SLFNL1-AS1	-1.19528	-1.72618	-2.6113	0.0226388	0.918306	-4.42644
RNF8	0.353164	4.48242	2.61121	0.0226425	0.918306	-3.57923
ADARB1	-0.465255	5.83478	-2.61071	0.0226634	0.918306	-3.4893
USP24	-0.398006	5.56247	-2.60661	0.022836	0.918306	-3.50183
ARFIP2	0.337025	5.19003	2.60598	0.0228627	0.918306	-3.51463
UQCRHL	0.75136	2.06439	2.60537	0.0228883	0.918306	-4.02306
DDX10	0.770642	5.03485	2.60892	0.0228893	0.918306	-3.5261
GJC1	-0.61926	4.56528	-2.60448	0.0229262	0.918306	-3.59701
RP13-39P12.3	0.859032	1.31566	2.60372	0.0229585	0.918306	-4.14152
TEP1	-0.386465	5.14945	-2.6008	0.0230824	0.918306	-3.53151
HSD17B14	0.486271	3.81397	2.60022	0.0231071	0.918306	-3.68981
RPS4XP13	1.40743	-2.78064	2.5999	0.023121	0.918306	-4.45987
PJA2	-0.390634	7.21531	-2.59861	0.0231762	0.918306	-3.49751
LINC01948	-1.73341	-1.7509	-2.59808	0.0231988	0.918306	-4.43335
PAPLN	-0.976323	5.17751	-2.6122	0.0232439	0.918306	-3.54951
MYO1D	-0.567949	7.06149	-2.59695	0.0232472	0.918306	-3.49694
ITGAV	-0.896489	9.44752	-2.59923	0.0233212	0.918306	-3.574
NECTIN3-AS1	-2.53862	-1.1241	-2.59121	0.0234953	0.918306	-4.41226
LDLRAD4	-0.819196	2.78537	-2.591	0.0235042	0.918306	-3.93252
AGL	-0.469171	4.84473	-2.59054	0.0235244	0.918306	-3.56958
CLMP	2.40923	-1.58738	2.59008	0.0235443	0.918306	-4.4091
FILIP1L	-0.721769	7.37313	-2.59049	0.0235794	0.918306	-3.50923
TUBBP1	1.5258	-1.08815	2.58775	0.0236456	0.918306	-4.3809
CCDC86	0.587361	5.1618	2.58665	0.0236937	0.918306	-3.53201
RP11-736K20.4	0.80986	0.486739	2.58619	0.0237139	0.918306	-4.25085
AC004980.7	0.704118	0.726461	2.58551	0.023744	0.918306	-4.22437
SESN2	0.571739	4.56598	2.58143	0.0239234	0.918306	-3.59046
ZNF713	-0.696145	1.37233	-2.57845	0.0240554	0.918306	-4.16447
CSPG4P11	-1.05473	-0.089163	-2.5772	0.024111	0.918306	-4.32833
MFSD8	-0.375334	3.84378	-2.57288	0.024304	0.918306	-3.72213
FAU	0.419934	7.67097	2.5716	0.0243616	0.918306	-3.53136
THNSL1	0.768298	2.31931	2.56649	0.0245922	0.918306	-3.99358
RPS12	0.377956	9.51691	2.5654	0.024642	0.918306	-3.60403
RP11-381E24.1	-1.81789	-3.55033	-2.56395	0.024708	0.918306	-4.48639
SLC6A4	0.932192	0.683533	2.56208	0.0247932	0.918306	-4.23385
MMUT	-0.359855	5.28845	-2.56086	0.0248493	0.918306	-3.55424
RP11-181L23.11	1.23469	-2.35397	2.56078	0.0248526	0.918306	-4.44769
RP11-500M8.7	1.13289	2.23058	2.56058	0.0248617	0.918306	-4.01006
INVS	-0.332722	4.06023	-2.55839	0.0249626	0.918306	-3.69422
RPL13	0.403296	9.69307	2.55368	0.0251804	0.918306	-3.62034
C8ORF48	1.1808	0.26202	2.55147	0.0252831	0.918306	-4.28086
IL12A-AS1	-1.58007	-3.45897	-2.54951	0.0253749	0.918306	-4.48764
DKKL1	1.52893	-3.20371	2.54846	0.0254241	0.918306	-4.4778
SHBG	1.5482	-2.64743	2.54751	0.0254686	0.918306	-4.45958
NT5M	1.14899	-0.700723	2.54692	0.0254962	0.918306	-4.36232
RENBP	1.64911	2.60404	2.56247	0.0255679	0.918306	-3.95412
NCOA2	-0.503443	3.77012	-2.54479	0.0255965	0.918306	-3.7575
SCG5	1.97859	1.19234	2.55384	0.0255965	0.918306	-4.17762
ABAT	-0.665948	2.15679	-2.54431	0.0256193	0.918306	-4.05811
HLX	-0.838327	3.76317	-2.54249	0.0257052	0.918306	-3.77426
RP11-481J13.1	-1.93701	-2.14639	-2.54117	0.0257677	0.918306	-4.45664
RPL18AP3	1.17224	2.29211	2.53994	0.0258262	0.918306	-4.00783
EXPH5	1.58746	-3.45529	2.536	0.0260144	0.918306	-4.48572
NECAB3	0.59431	2.91998	2.53552	0.0260376	0.918306	-3.89751
GSN-AS1	-0.959592	-0.551235	-2.53386	0.0261175	0.918306	-4.36887
THG1L	0.57313	3.04509	2.53208	0.0262029	0.918306	-3.87568
PIDD1	0.605441	4.45527	2.53184	0.0262149	0.918306	-3.64177
DDX60	-0.407678	4.77079	-2.52664	0.026467	0.918306	-3.62559
LA16C-349E10.1	-1.92532	-1.84003	-2.52462	0.0265655	0.918306	-4.44607
COL4A2-AS1	-1.97584	-3.39122	-2.52265	0.0266622	0.918306	-4.48706
LENG8	-0.438561	6.82885	-2.52221	0.0266834	0.918306	-3.55817
LINC00339	0.614596	2.63046	2.52162	0.0267127	0.918306	-3.95879
FGF7P3	1.45791	-0.931732	2.52119	0.026734	0.918306	-4.38086
PHPT1	0.405884	5.9848	2.52064	0.0267608	0.918306	-3.5584
BRD7P2	1.82006	-2.55917	2.51857	0.0268632	0.918306	-4.4589
GMFG	-0.835104	4.6124	-2.51807	0.0271242	0.918306	-3.66836
RP11-10A14.3	-2.05683	-0.805113	-2.51254	0.027163	0.918306	-4.39967
SRGAP2D	-2.92916	0.301127	-2.52619	0.027179	0.918306	-4.34727
FAM86EP	0.734143	0.21103	2.51203	0.0271886	0.918306	-4.29601
CEP192	-0.463331	4.87394	-2.51182	0.0271989	0.918306	-3.62862
SMAGP	0.753102	3.96079	2.51151	0.0272146	0.918306	-3.72463
NTPCR	0.366138	4.72548	2.51044	0.0272679	0.918306	-3.63021
TSPAN5	0.338753	6.24653	2.51044	0.027268	0.918306	-3.56533
RP11-343L5.2	-1.47397	-2.20139	-2.51023	0.0272788	0.918306	-4.45811
RP11-36C20.1	1.51048	-0.290523	2.50919	0.0273308	0.918306	-4.33741
NDUFAF2P1	1.5823	-2.88683	2.50874	0.0273536	0.918306	-4.4711
ST6GALNAC4	0.48379	4.99867	2.50756	0.0274131	0.918306	-3.60876
APEX1	0.285597	6.99001	2.50492	0.0275463	0.918306	-3.57419
DDX31	0.375562	3.71351	2.50415	0.0275856	0.918306	-3.77216
HERC1	-0.833937	5.77851	-2.51271	0.0276374	0.918306	-3.58778
PODXL2	1.77714	1.08546	2.50637	0.0276638	0.918306	-4.20194
MAPK8IP1	0.968934	1.37918	2.50068	0.0277621	0.918306	-4.16392
RPS4XP11	1.55737	-2.92476	2.50032	0.0277804	0.918306	-4.47304
PRMT5-AS1	-1.62115	-3.19621	-2.49971	0.0278118	0.918306	-4.48805
GPR17	-1.48796	-1.12207	-2.49958	0.027818	0.918306	-4.41265
LY75	-0.827985	5.46825	-2.50773	0.027829	0.918306	-3.60468
ARPC1A	0.296827	7.20915	2.49925	0.0278352	0.918306	-3.58243
RAP1GAP2	-1.49147	1.44332	-2.49877	0.0278595	0.918306	-4.19826
PTPN7	-1.55574	-1.02575	-2.49795	0.0279018	0.918306	-4.40811
RPL13AP25	1.73356	-2.4667	2.49779	0.0279101	0.918306	-4.45755
ATP5MG	0.365067	6.53509	2.49383	0.0281141	0.918306	-3.57992
HMGCS1	-1.17257	6.22263	-2.5159	0.0281966	0.918306	-3.59033
C1QBP	0.362928	6.53815	2.49107	0.028257	0.918306	-3.58231
RPL38	0.324184	8.0994	2.49107	0.0282572	0.918306	-3.61106
TIMM9	0.455659	4.41876	2.48943	0.028342	0.918306	-3.679
DTD2	0.359881	3.33263	2.48941	0.0283434	0.918306	-3.84868
NPIPA2	-1.67278	-1.64362	-2.48928	0.02835	0.918306	-4.43966
SHROOM3	-2.73299	0.406157	-2.50018	0.0284319	0.918306	-4.33736
RPL6P27	1.35227	1.74572	2.48658	0.0284925	0.918306	-4.11635
VAT1L	-2.40467	1.81287	-2.50498	0.0284964	0.918306	-4.193
RP11-15A1.8	1.54847	-2.34397	2.48614	0.0285142	0.918306	-4.45423
RPS18	0.396134	10.1085	2.48371	0.0286417	0.918306	-3.68982
ZNF618	-0.538788	5.97857	-2.48352	0.0286517	0.918306	-3.59545
PNISR	-0.383585	6.12387	-2.48133	0.028767	0.918306	-3.59367
LA16C-431H6.7	-1.40889	-2.56225	-2.47756	0.0289672	0.918306	-4.47302
LMO7-AS1	-2.11679	-2.5012	-2.47736	0.0289776	0.918306	-4.47545
RPL37	0.344076	8.93304	2.47554	0.0290746	0.918306	-3.65208
KIF6	1.77195	-3.7951	2.47532	0.0290866	0.918306	-4.49404
GAPDHP65	1.91564	-1.61717	2.47479	0.0291147	0.918306	-4.42439
RAPH1	-0.498537	5.58584	-2.47435	0.0291386	0.918306	-3.61416
RBM4	0.289505	6.43495	2.46907	0.0294223	0.918306	-3.60102
RBPMS-AS1	1.02694	-1.8708	2.46792	0.0294843	0.918306	-4.43777
MMEL1	-1.13657	-1.58821	-2.46616	0.0295796	0.918306	-4.43611
BLOC1S3	0.450954	3.29006	2.46587	0.0295956	0.918306	-3.86908
FOXCUT	1.53702	-3.47638	2.46542	0.0296201	0.918306	-4.49153
DPP8	-0.385793	5.67596	-2.46535	0.029624	0.918306	-3.61697
FKBP9P1	1.00824	1.06384	2.46506	0.0296396	0.918306	-4.21453
REEP3	-0.289315	6.58453	-2.4639	0.0297025	0.918306	-3.60665
RPS19	0.372293	9.56765	2.46169	0.0298237	0.918306	-3.6863
PITPNM2	-0.335731	5.1853	-2.46121	0.0298495	0.918306	-3.64266
PTAFR	-1.59165	-2.71535	-2.46056	0.0298854	0.918306	-4.47998
RP11-611O2.3	0.576197	2.91446	2.46054	0.0298864	0.918306	-3.93798
STARD9	-0.856905	4.66373	-2.46695	0.0299138	0.918306	-3.70235
RPLP1	0.346115	9.82015	2.45763	0.0300466	0.918306	-3.69861
RP11-169K16.8	1.74669	-2.45282	2.45727	0.0300663	0.918306	-4.46092
ATP6V1FNB	0.861148	-1.06761	2.4565	0.0301086	0.918306	-4.39987
ZNF717	1.07755	1.37128	2.45611	0.0301301	0.918306	-4.17867
NLK	-0.331705	5.33583	-2.45563	0.0301567	0.918306	-3.63861
ITSN1	-0.383129	6.75802	-2.45382	0.030257	0.918306	-3.61649
CLNS1A	0.389134	6.08234	2.4527	0.0303196	0.918306	-3.61613
VTI1B	0.234907	6.23337	2.45054	0.0304396	0.918306	-3.61728
TMED2-DT	-0.909234	-0.963273	-2.45003	0.0304683	0.918306	-4.4056
IFRD1	0.466442	4.96563	2.44986	0.030478	0.918306	-3.65838
RAB1C	1.2878	-3.22769	2.44888	0.0305324	0.918306	-4.48648
NPRL3	0.413706	4.72016	2.44839	0.0305598	0.918306	-3.67964
BCYRN1	0.819566	3.08077	2.44837	0.030561	0.918306	-3.91346
C8ORF33	0.243943	4.60658	2.44691	0.0306428	0.918306	-3.6929
FTH1P7	1.46856	1.00021	2.44633	0.0306759	0.918306	-4.227
RP11-778D9.4	1.38765	-0.0874178	2.4425	0.0308915	0.918306	-4.33397
KCTD8	-2.49053	-0.93897	-2.44166	0.0309487	0.918306	-4.42165
CFLAR-AS1	-1.51686	-2.27374	-2.44012	0.0310268	0.918306	-4.46783
REPS2	-0.5149	2.84486	-2.43872	0.0311065	0.918306	-3.98411
ANKRD13B	0.569329	4.10146	2.43795	0.0311503	0.918306	-3.75688
TSPYL2	0.435049	4.52025	2.4349	0.031325	0.918306	-3.70956
RHOD	0.657494	3.32368	2.43287	0.0314417	0.918306	-3.88084
RP4-681L3.3	2.68384	-0.299222	2.44224	0.031535	0.918306	-4.35453
RNF144A	-1.33811	4.09096	-2.44787	0.0316958	0.918306	-3.82121
SORBS1	-1.22043	2.69225	-2.42751	0.0319265	0.918306	-4.03952
JCAD	-0.572868	7.45777	-2.4235	0.0319859	0.918306	-3.65173
INKA2-AS1	0.800926	0.307061	2.42343	0.0319897	0.918306	-4.30577
RPL24P4	1.30876	0.346146	2.42044	0.0321656	0.918306	-4.30128
RP11-85K15.3	-1.12567	-2.29027	-2.42035	0.0321709	0.918306	-4.46778
RP11-87C12.2	1.57253	-3.34898	2.41985	0.0321999	0.918306	-4.49178
FRRS1	-1.82325	1.97776	-2.42956	0.0323131	0.918306	-4.1662
MARCHF3	0.353769	5.17762	2.4177	0.0323272	0.918306	-3.67196
RPL36	0.399035	8.15711	2.41448	0.0325183	0.918306	-3.67664
SSR4	0.402841	6.43033	2.41413	0.032539	0.918306	-3.64863
ZMYND19	0.383541	3.70297	2.41397	0.0325484	0.918306	-3.83289
RP1-101A2.1	1.00257	-2.01052	2.41354	0.0325741	0.918306	-4.44965
PXDN	-0.968357	10.0652	-2.41924	0.0326664	0.918306	-3.73838
FZD5	0.713142	2.04179	2.40951	0.0328153	0.918306	-4.10425
CEACAM16-AS1	-0.911974	0.409856	-2.409	0.032846	0.918306	-4.31776
FER	-0.519821	4.74726	-2.40883	0.0328561	0.918306	-3.72288
CCDC85A	-0.848931	4.21208	-2.41214	0.0328946	0.918306	-3.79616
DENND4C	-0.483291	5.83531	-2.40816	0.0328962	0.918306	-3.66245
RP11-286H14.4	1.44698	-2.88217	2.4056	0.0330507	0.918306	-4.47996
PRICKLE3	-0.409732	2.83815	-2.4027	0.0332263	0.918306	-3.99965
CFAP58-DT	1.78984	-3.37553	2.4012	0.0333177	0.918306	-4.4936
ZNF263	0.321089	4.42958	2.39937	0.0334293	0.918306	-3.74722
GALNT12	2.19076	-0.611645	2.39804	0.0335718	0.918306	-4.37967
PI4KA	-0.250796	5.60272	-2.39615	0.0336263	0.918306	-3.67663
KB-1208A12.3	0.7681	1.17284	2.39485	0.0337062	0.918306	-4.22295
ANKRD46	0.350712	3.30234	2.39413	0.0337505	0.918306	-3.91008
ACLY	-0.290624	8.30686	-2.39378	0.033772	0.918306	-3.69672
EBPL	0.574617	5.11828	2.39318	0.0338091	0.918306	-3.69518
CARS1	0.469403	5.96873	2.39275	0.0338357	0.918306	-3.669
MRPS30-DT	1.58905	-3.03328	2.39275	0.033836	0.918306	-4.48533
RP11-472N13.6	-1.99289	-3.24343	-2.39274	0.0338367	0.918306	-4.4952
UBE2D3P1	1.72077	-3.3303	2.39229	0.0338644	0.918306	-4.49325
EEF1B2	0.321047	8.45726	2.39208	0.0338775	0.918306	-3.70375
RPL6	0.381733	9.57031	2.39018	0.033995	0.918306	-3.74181
CTB-63M22.1	1.26298	0.676244	2.38902	0.0340674	0.918306	-4.27699
ZNF366	-0.966974	4.70434	-2.40126	0.0341111	0.918306	-3.75523
PKD1	-0.340096	5.71967	-2.38764	0.0341535	0.918306	-3.68137
LINC02185	-2.46182	-0.233685	-2.39176	0.0341594	0.918306	-4.39093
MDM2	0.513601	7.85626	2.38603	0.0342539	0.918306	-3.69276
RP11-352G9.2	-1.48532	-2.99778	-2.38526	0.0343021	0.918306	-4.49297
RNF213	-0.596509	6.90197	-2.38157	0.0345338	0.918306	-3.68045
EMC10	0.429639	6.33962	2.37958	0.0346598	0.918306	-3.67853
MRPL45	0.40374	5.28631	2.37937	0.0346729	0.918306	-3.69852
C1QTNF1	-1.08997	2.15104	-2.37907	0.0346916	0.918306	-4.13337
IL16	-1.61718	-0.992575	-2.37812	0.0347518	0.918306	-4.42305
B9D1	0.519366	3.09088	2.37739	0.0347982	0.918306	-3.95301
RP11-47I22.1	-1.22004	-1.25717	-2.37708	0.0348178	0.918306	-4.43256
RPL18A	0.355071	9.24567	2.37551	0.034918	0.918306	-3.74238
SEPTIN4-AS1	-1.88285	-1.92954	-2.3755	0.0349187	0.918306	-4.4647
GUSBP2	-1.58988	-2.76605	-2.37514	0.0349415	0.918306	-4.4886
RP11-166B2.3	-1.57972	-3.43885	-2.37502	0.0349493	0.918306	-4.50002
IFTAP	0.299102	3.77373	2.374	0.035014	0.918306	-3.84946
DGKH	-0.720426	4.8149	-2.37606	0.0350218	0.918306	-3.74925
RNF19A	-0.493874	6.1688	-2.37318	0.0350669	0.918306	-3.68718
RPL34	0.32312	8.54434	2.37301	0.0350773	0.918306	-3.72198
DICER1	-0.478457	5.50986	-2.37178	0.0351564	0.918306	-3.70319
RBM34	0.321966	5.09112	2.37118	0.0351947	0.918306	-3.71557
KCTD1	0.408442	3.34365	2.37012	0.035263	0.918306	-3.9168
TMEM150A	0.345674	4.09321	2.36953	0.0353009	0.918306	-3.80852
H4C8	1.38284	-0.419713	2.36911	0.0353277	0.918306	-4.37226
TMEM35A	0.799525	2.96796	2.36538	0.0355693	0.918306	-3.97781
PCDHGA3	-1.33844	0.130462	-2.36433	0.035637	0.918306	-4.35528
CH507-9B2.1	-1.73882	1.83447	-2.37122	0.0357247	0.918306	-4.19886
EXOSC10	-0.247245	6.19597	-2.36278	0.035738	0.918306	-3.69458
FDX1	0.434708	4.1599	2.36243	0.0357606	0.918306	-3.80457
RP11-61J19.8	1.45653	-3.11172	2.36038	0.035895	0.918306	-4.49026
ESR1	-0.972149	-2.03834	-2.35869	0.0360055	0.918306	-4.4642
KB-226F1.2	1.5821	-3.27381	2.35815	0.0360412	0.918306	-4.49457
VPS72	0.266466	5.16563	2.35791	0.0360566	0.918306	-3.72277
SNAPC5	0.407779	3.3562	2.35685	0.0361261	0.918306	-3.92298
IMP4	0.350412	4.83119	2.3566	0.0361427	0.918306	-3.74425
MARCHF2	0.311434	5.44842	2.35658	0.0361439	0.918306	-3.71159
RP3-508I15.19	-1.52536	-2.67393	-2.35594	0.0361866	0.918306	-4.48753
BDKRB2	-1.37624	2.2966	-2.35929	0.0362346	0.918306	-4.13397
IDI2-AS1	-0.91703	-0.374932	-2.35513	0.0362401	0.918306	-4.38552
ZNF358	0.403024	5.30575	2.35494	0.0362525	0.918306	-3.71821
SCAMP5	0.660952	2.59531	2.35463	0.036273	0.918306	-4.0438
RPS25	0.39595	9.11809	2.352	0.0364473	0.918306	-3.75697
TOMM22	0.300744	5.77595	2.35161	0.0364727	0.918306	-3.70729
HSP90AA2P	1.25376	-0.228595	2.34998	0.0365811	0.918306	-4.3626
GAPDHP63	1.63471	-2.77236	2.34908	0.0366416	0.918306	-4.48147
IMP3	0.392117	4.40825	2.34826	0.036696	0.918306	-3.78778
PLCD4	0.934096	0.905567	2.34804	0.036711	0.918306	-4.26512
ZNF818P	-0.602642	2.72516	-2.3468	0.0367937	0.918306	-4.0494
AC010504.2	1.16161	-3.25796	2.34507	0.0369099	0.918306	-4.49561
SMO	1.42564	1.38953	2.34552	0.036912	0.918306	-4.21153
KDSR	0.351897	5.86439	2.34291	0.0370551	0.918306	-3.71329
IQGAP1	-0.447544	9.16759	-2.34263	0.0370739	0.918306	-3.76381
GRAPL	-0.735792	2.3155	-2.34212	0.0371084	0.918306	-4.11628
RP11-274B21.14	-1.26763	1.28618	-2.3421	0.0371099	0.918306	-4.2553
ROBO3	0.899109	3.09893	2.34009	0.0372462	0.918306	-3.97018
ANKHD1-EIF4EBP3	-0.608669	4.58528	-2.33876	0.0373365	0.918306	-3.79402
CDK18	-1.53501	-0.661594	-2.33787	0.0373969	0.918306	-4.41175
RP11-49K24.6	-0.640126	2.04844	-2.33711	0.0374481	0.918306	-4.15242
PFN1P1	1.56736	-1.91626	2.33701	0.0374555	0.918306	-4.45361
RP11-468B6.4	-1.87364	-3.44548	-2.33654	0.0374875	0.918306	-4.50173
RPL37A	0.310068	9.28028	2.33629	0.0375043	0.918306	-3.77423
AWAT2	-1.8741	-3.54777	-2.33611	0.0375167	0.918306	-4.50272
SZT2	-0.291351	4.77727	-2.33581	0.0375368	0.918306	-3.77263
CTB-39G8.3	-1.67975	-2.89291	-2.33503	0.0375908	0.918306	-4.49508
ADCY9	-0.39437	4.8238	-2.33499	0.0375935	0.918306	-3.77171
ZNF446	0.470497	2.61576	2.3331	0.0377227	0.918306	-4.05267
CTDNEP1	0.272722	6.23795	2.33207	0.0377933	0.918306	-3.71976
MSRB3	-0.21882	6.76743	-2.33193	0.037803	0.918306	-3.72137
HCN3	-0.744821	0.938389	-2.3288	0.0380185	0.918306	-4.28468
PDE7B	-0.706592	4.99724	-2.32895	0.0381958	0.918306	-3.77222
SREBF2	-0.421596	7.31297	-2.32489	0.0382903	0.918306	-3.7333
B3GAT3	0.424233	4.40439	2.32456	0.0383127	0.918306	-3.80593
RP11-441O15.3	-1.50419	-1.86067	-2.32388	0.0383605	0.918306	-4.46485
CYTH3	-0.507054	4.96583	-2.32286	0.0384319	0.918306	-3.77332
ZPR1	0.378741	5.40572	2.32242	0.038462	0.918306	-3.74176
FMO2	-2.11448	-2.59329	-2.32075	0.0385794	0.918306	-4.49126
RSL1D1	0.419586	6.69191	2.32043	0.0386015	0.918306	-3.73068
AC005786.7	-2.53957	-2.14657	-2.31953	0.038665	0.918306	-4.48109
CYBA	0.954698	4.66462	2.3327	0.0387079	0.918306	-3.78599
GLUD1P3	-1.55028	-1.0555	-2.31801	0.038772	0.918306	-4.43327
VPS13D	-0.409792	5.3732	-2.31708	0.0388375	0.918306	-3.7537
BYSL	0.403926	4.61396	2.31667	0.0388662	0.918306	-3.79283
UVSSA	-0.774357	3.59434	-2.31422	0.0390399	0.918306	-3.94017
GAS5	0.683833	6.82332	2.31657	0.0391102	0.918306	-3.73784
CALD1	-0.526683	9.37712	-2.31304	0.0391233	0.918306	-3.79341
TRMT10C	0.269161	4.80486	2.31167	0.0392209	0.918306	-3.78274
NSA2P3	-1.59051	-2.76116	-2.3104	0.039311	0.918306	-4.49379
STAG3	-0.829467	0.309532	-2.31031	0.039318	0.918306	-4.34521
RFNG	0.405411	4.77453	2.30987	0.0393491	0.918306	-3.7856
JTB	0.315277	6.03678	2.30905	0.0394075	0.918306	-3.74065
NUTM2A	2.56207	-1.42425	2.31148	0.0394482	0.918306	-4.43705
IGBP1	0.357171	5.81359	2.30717	0.0395424	0.918306	-3.74479
CLCN6	-0.399302	4.61799	-2.30467	0.0397226	0.918306	-3.8124
CHST2	0.916819	3.51509	2.30595	0.0399242	0.918306	-3.9301
ITPR2	-0.57793	6.59071	-2.29966	0.040085	0.918306	-3.74943
GAS6-DT	1.11768	0.586032	2.2995	0.0400964	0.918306	-4.30807
TEPP	-1.49334	-0.884033	-2.29889	0.0401409	0.918306	-4.42808
SEC23A	-0.411309	7.47918	-2.29771	0.0402274	0.918306	-3.75893
IGKV1OR-2	-1.63428	-2.47642	-2.2976	0.0402348	0.918306	-4.48746
NCDN	0.46192	4.27214	2.29613	0.0403428	0.918306	-3.84039
ACACA	-0.356692	6.29487	-2.2959	0.040359	0.918306	-3.75218
RP11-91J19.3	1.27272	-3.0616	2.29527	0.0404053	0.918306	-4.49448
HSPD1P1	1.58759	-1.31376	2.29517	0.0404126	0.918306	-4.43335
RP11-408P14.1	0.748668	1.23692	2.29343	0.0405402	0.918306	-4.2463
FASN	-0.550664	7.49991	-2.29325	0.040554	0.918306	-3.7632
FLVCR2	0.868672	3.2336	2.29303	0.040583	0.918306	-3.97658
XRN1	-0.534804	5.24149	-2.2924	0.0406161	0.918306	-3.78194
ASF1A	0.294003	4.89949	2.29176	0.0406632	0.918306	-3.79217
BEST3	1.72433	-3.37119	2.29168	0.0406696	0.918306	-4.50195
BMP8B	-1.64931	-3.12302	-2.29123	0.0407029	0.918306	-4.50261
RPL35A	0.339161	8.70051	2.28995	0.0407971	0.918306	-3.79404
RP4-647C14.3	-1.4749	-2.78112	-2.28994	0.0407977	0.918306	-4.49548
EPCAM	1.22414	-2.03014	2.2897	0.0408157	0.918306	-4.46357
RP11-61A14.4	-1.10744	-2.05941	-2.28856	0.0408999	0.918306	-4.47282
BTBD2	0.302521	6.04843	2.28781	0.0409557	0.918306	-3.75888
RPS15AP1	1.27191	-1.16062	2.28706	0.0410114	0.918306	-4.42767
RPL13AP5	1.10886	3.2168	2.29544	0.0410391	0.918306	-3.98323
PDLIM5	-0.553073	7.99192	-2.28666	0.0410414	0.918306	-3.77789
RP11-81A1.6	-1.02799	-0.295119	-2.28593	0.0410957	0.918306	-4.3932
TTBK2	-0.520721	4.52856	-2.28592	0.0410959	0.918306	-3.83759
GTF2F1	0.26396	5.9949	2.28483	0.0411777	0.918306	-3.7619
ITPRIP	0.315942	6.88593	2.28451	0.041201	0.918306	-3.76293
ITGB1BP2	-1.38129	-2.33394	-2.28442	0.0412077	0.918306	-4.48307
RAB7B	-1.43214	-0.797106	-2.28403	0.0412372	0.918306	-4.42482
AC005062.2	1.15669	1.25492	2.28388	0.0412485	0.918306	-4.24594
DCUN1D5	0.377517	5.52213	2.28279	0.0413297	0.918306	-3.77174
SCARNA12	-1.83233	-3.45047	-2.28241	0.041358	0.918306	-4.50593
NR2F1	0.654519	4.43145	2.2824	0.041359	0.918306	-3.83458
ZNF750	-1.17123	-1.97762	-2.28121	0.0414483	0.918306	-4.47126
SH2D2A	1.51756	-1.20349	2.28019	0.0415253	0.918306	-4.43041
EIF3M	0.387087	7.05691	2.27938	0.0415857	0.918306	-3.76906
PRELID1P6	1.60961	-1.93287	2.2784	0.0416596	0.918306	-4.46088
PPM1K	-0.5234	2.63495	-2.27827	0.0416697	0.918306	-4.0934
CTD-2547L16.1	1.34061	-3.32375	2.27649	0.0418038	0.918306	-4.50237
UQCRH	0.368095	6.52113	2.27624	0.0418233	0.918306	-3.76805
UBXN1	0.365227	6.21463	2.27608	0.0418352	0.918306	-3.76816
RPL3P2	1.69495	-0.954932	2.27523	0.0418997	0.918306	-4.41863
TNFRSF10D	0.420801	7.22637	2.27472	0.0419384	0.918306	-3.77514
ZNF205	0.460269	3.36106	2.27443	0.04196	0.918306	-3.97083
UBTD1	0.512642	5.13572	2.27219	0.0421304	0.918306	-3.7946
RPS2P7	-0.641005	2.73498	-2.27087	0.0422315	0.918306	-4.08601
REM1	1.3219	-0.945107	2.27021	0.0422822	0.918306	-4.41945
PLA2R1	-0.836992	5.69618	-2.2805	0.0423709	0.918306	-3.78752
GON4L	-0.283256	5.53462	-2.26668	0.0425525	0.918306	-3.78865
RAB3IL1	0.753275	2.25202	2.26664	0.042556	0.918306	-4.1327
MAPRE3	1.06565	2.1028	2.2661	0.0425977	0.918306	-4.15139
MYO9A	-0.39304	4.89933	-2.26572	0.0426269	0.918306	-3.82101
ATRN	-0.406999	6.53815	-2.26568	0.0426296	0.918306	-3.77804
PSMA1	0.328012	7.29806	2.26445	0.0427251	0.918306	-3.78473
RPS10	0.383884	8.85061	2.2632	0.0428219	0.918306	-3.81985
TBCD	-0.322275	6.16628	-2.26307	0.0428316	0.918306	-3.78104
CTD-3234P18.6	-1.55252	-3.42487	-2.26278	0.042854	0.918306	-4.50824
BCL2L10	1.33122	-1.28522	2.26273	0.042858	0.918306	-4.43685
MRTFB	-0.881519	5.71889	-2.27534	0.0429013	0.918306	-3.7927
DHCR7	-0.453286	6.27844	-2.26046	0.0430346	0.918306	-3.78321
RPL36A	0.371817	7.95245	2.25973	0.0430913	0.918306	-3.80036
TBC1D3D	3.10688	-2.29946	2.26565	0.043111	0.918306	-4.47649
CERS1	1.35347	1.15744	2.25867	0.0431741	0.918306	-4.26379
SUMO2P21	1.71371	-2.71676	2.25751	0.0432644	0.918306	-4.48813
C7	-1.79127	-3.56743	-2.257	0.0433041	0.918306	-4.50896
LRRC75B	0.556778	2.91598	2.25657	0.0433379	0.918306	-4.04496
RP11-297L17.6	1.58263	-2.01858	2.25249	0.0436587	0.918306	-4.46686
RPL19	0.32101	9.5904	2.25196	0.0437003	0.918306	-3.84923
ADRM1	0.315318	6.37355	2.25109	0.0437692	0.918306	-3.78951
TMEM38B	0.566639	2.84074	2.2501	0.0438472	0.918306	-4.05913
DIAPH3	-0.823932	4.8887	-2.25877	0.0438574	0.918306	-3.84308
SPR	0.500626	4.70938	2.24984	0.0438683	0.918306	-3.83765
LRRC41	0.233986	6.36813	2.24943	0.043901	0.918306	-3.79093
RPS4XP2	1.15342	-2.70754	2.24837	0.0439847	0.918306	-4.48919
COX7C	0.285566	7.31998	2.24827	0.0439928	0.918306	-3.79875
TRIM56	-0.274523	5.43988	-2.24785	0.0440263	0.918306	-3.80746
FPGT-TNNI3K	-1.41744	-1.22904	-2.24702	0.0440923	0.918306	-4.4493
AC226118.1	-1.60115	-2.84409	-2.24687	0.0441042	0.918306	-4.50105
RP11-372K14.2	1.4708	-3.57525	2.24685	0.0441056	0.918306	-4.50971
DM1-AS	-1.62814	-2.97243	-2.24685	0.0441059	0.918306	-4.50354
PI4K2B	-0.367901	5.0763	-2.24675	0.0441136	0.918306	-3.82539
LRP6	-0.48196	4.986	-2.2445	0.0442931	0.918306	-3.83401
ENAM	-1.6668	-3.29681	-2.24314	0.0444024	0.918306	-4.50825
RP11-138I1.2	-1.62262	-3.09747	-2.24286	0.044425	0.918306	-4.50595
GPR63	-1.6157	-3.73597	-2.2426	0.0444453	0.918306	-4.51205
RRS1	0.467776	4.067	2.2413	0.0445502	0.918306	-3.90209
SNU13	0.357774	5.94249	2.24125	0.0445538	0.918306	-3.79976
ALKBH3	0.377423	3.83748	2.24123	0.0445556	0.918306	-3.92925
FAM126B	-0.439613	4.21466	-2.24042	0.0446204	0.918306	-3.90018
GTF3C2-AS1	1.44957	-2.59603	2.24027	0.0446327	0.918306	-4.4865
RP11-378J18.9	-1.06045	-1.99935	-2.23649	0.0449384	0.918306	-4.47602
LRCH1	-0.588201	4.92086	-2.23331	0.0451964	0.918306	-3.84899
NDUFS3	0.392945	5.05471	2.23282	0.0452364	0.918306	-3.83116
HECTD4	-0.393669	4.89838	-2.23276	0.0452416	0.918306	-3.84744
DYRK4	0.555088	3.51146	2.23269	0.0452472	0.918306	-3.97486
NPAS2	2.611	2.03102	2.2531	0.0452515	0.918306	-4.18432
INSYN1	1.79621	-1.07649	2.2305	0.0454265	0.918306	-4.43126
RPL23	0.377333	8.8733	2.23034	0.0454397	0.918306	-3.84675
CTC-429P9.1	1.46913	-1.83716	2.23031	0.0454416	0.918306	-4.46303
IGSF22	1.26761	-2.92327	2.22947	0.0455111	0.918306	-4.49654
KCTD20	-0.345894	6.83454	-2.22869	0.0455748	0.918306	-3.8108
SYNE1	-0.498139	6.01263	-2.2284	0.045599	0.918306	-3.81322
ST13P7	1.37426	-2.10089	2.22787	0.0456426	0.918306	-4.47251
TMED3	0.322141	6.62176	2.22748	0.0456747	0.918306	-3.81035
FAXC	-1.91756	1.72265	-2.23757	0.0458054	0.918306	-4.26486
TIMM13	0.374869	5.27896	2.22524	0.0458591	0.918306	-3.828
ECHDC2	0.557508	3.53568	2.22468	0.0459055	0.918306	-3.97659
FAM187A	-0.604923	-0.112566	-2.22451	0.0459196	0.918306	-4.38932
RP11-464D20.2	1.67341	-3.15028	2.22436	0.0459317	0.918306	-4.50219
LINC00894	-0.958212	-0.0492086	-2.22339	0.0460122	0.918306	-4.38916
YBX3P1	1.44144	-2.59759	2.22295	0.0460485	0.918306	-4.48818
RP11-483L5.1	1.77445	-2.5485	2.22034	0.0462654	0.918306	-4.48687
HRAT92	-1.64166	-1.80382	-2.22017	0.0462798	0.918306	-4.47465
NPIPB15	-2.68044	-0.828511	-2.22549	0.046284	0.918306	-4.44709
UNC79	-1.23193	-3.06304	-2.21964	0.0463245	0.918306	-4.50679
INSIG1	-0.805297	6.11814	-2.22953	0.0463938	0.918306	-3.82081
RP11-603J24.9	2.51836	-0.444588	2.22714	0.0464398	0.918306	-4.40106
CENPL	-0.52689	2.88484	-2.218	0.0464612	0.918306	-4.08795
PARL	0.256255	4.72994	2.21787	0.0464718	0.918306	-3.86267
SLC5A4	-0.878867	-0.756476	-2.21737	0.0465144	0.918306	-4.42833
SLC25A18	0.879644	-1.22674	2.21721	0.0465277	0.918306	-4.44139
AC006273.4	-1.52584	-1.20583	-2.217	0.0465447	0.918306	-4.45311
TPBG	-0.633412	3.24236	-2.21611	0.0466194	0.918306	-4.0432
BOD1	0.323588	5.3155	2.21596	0.0466323	0.918306	-3.83458
ZNRD2	0.419684	3.69421	2.21551	0.0466699	0.918306	-3.96347
RP11-234A1.1	1.23664	2.06969	2.21811	0.0466713	0.918306	-4.17575
ENSG00000279413	1.78973	-1.82728	2.21413	0.0467858	0.918306	-4.46439
PLPPR3	1.3011	-2.4442	2.21372	0.0468203	0.918306	-4.48482
SPATA18	0.541774	4.24289	2.21364	0.0468277	0.918306	-3.90377
SHROOM4	-0.644262	6.50362	-2.21591	0.0468637	0.918306	-3.82349
IPO9	-0.401439	7.107	-2.21227	0.0469431	0.918306	-3.82703
MAN2A1	-0.423234	7.56489	-2.21197	0.0469687	0.918306	-3.83287
RP11-158H5.7	-0.7491	-0.225481	-2.21182	0.0469809	0.918306	-4.39989
OPLAH	-0.731303	2.07652	-2.21104	0.0470475	0.918306	-4.19912
RBL2	-0.398709	5.92829	-2.21034	0.0471061	0.918306	-3.82905
RPS14	0.309204	8.67378	2.21019	0.0471194	0.918306	-3.8577
CHID1	0.449546	5.82716	2.21017	0.0471205	0.918306	-3.82767
CFAP298-TCP10L	-0.793255	1.76391	-2.20969	0.0471613	0.918306	-4.23545
PFN2	1.17851	5.46991	2.22869	0.0471625	0.918306	-3.83448
EPB41L4A	-0.520933	4.39371	-2.20915	0.0472073	0.918306	-3.90709
ZNF425	0.565298	0.602724	2.20859	0.0472554	0.918306	-4.33116
BRIP1	-1.24296	2.7118	-2.21396	0.0472938	0.918306	-4.13605
SBNO2	-0.296065	6.03866	-2.20761	0.0473381	0.918306	-3.82954
MDC1	-0.32086	4.91488	-2.20654	0.0474299	0.918306	-3.86627
SAMD4A	-0.481224	7.16282	-2.20653	0.0474307	0.918306	-3.83258
RPL28	0.328223	8.86103	2.20641	0.0474404	0.918306	-3.86545
USP32	-0.328332	6.00463	-2.20401	0.0476459	0.918306	-3.83313
RPSAP15	1.09366	-0.989565	2.20397	0.0476495	0.918306	-4.43195
COL9A2	-1.14367	-1.57505	-2.20288	0.0477431	0.918306	-4.46592
RP11-278C7.4	1.47982	-2.87196	2.20258	0.0477685	0.918306	-4.49737
ZNF557	0.391286	2.3912	2.20066	0.0479335	0.918306	-4.14606
KLHL11	-0.68895	2.09226	-2.20051	0.0479464	0.918306	-4.19957
APLF	-0.462303	2.30808	-2.20024	0.04797	0.918306	-4.16985
SERPINB2	2.94299	-3.12937	2.2026	0.0479957	0.918306	-4.50038
USP54	-0.888804	3.72277	-2.20388	0.0480217	0.918306	-3.99734
RPS28P7	1.31469	-0.814911	2.19958	0.0480274	0.918306	-4.42363
USP2-AS1	1.40009	-3.6845	2.19942	0.0480409	0.918306	-4.51491
RP11-386G11.12	-0.95972	1.23089	-2.19777	0.0481835	0.918306	-4.29567
RP11-770J1.5	0.561713	3.45702	2.19773	0.048187	0.918306	-4.00373
FTH1P20	1.60213	0.647677	2.19782	0.0482809	0.918306	-4.32833
NUP214	-0.306161	5.57612	-2.19634	0.0483078	0.918306	-3.84698
PRR29-AS1	1.52973	-3.0275	2.19544	0.0483856	0.918306	-4.5018
INA	1.45122	-2.00999	2.19542	0.0483878	0.918306	-4.47309
RPAIN	0.293311	4.76889	2.19527	0.0484008	0.918306	-3.8778
EP400	-0.346574	5.5329	-2.19505	0.0484198	0.918306	-3.84958
PABPC4	0.332712	7.85275	2.19471	0.048449	0.918306	-3.85256
CTC-260E6.2	1.4209	-1.9098	2.19444	0.0484727	0.918306	-4.46976
KLF5	-1.02266	1.20784	-2.1943	0.048485	0.918306	-4.30016
ARL2	0.375249	5.92707	2.19428	0.0484869	0.918306	-3.84017
JMJD4	0.386664	3.56295	2.19342	0.0485613	0.918306	-3.9943
GUSBP9	-1.95185	-2.01685	-2.19234	0.0486563	0.918306	-4.48605
ZNF331	-0.495703	2.85925	-2.19207	0.04868	0.918306	-4.10342
FIRRE	1.99015	-1.01852	2.19156	0.0487245	0.918306	-4.43423
STAT2	-0.306324	5.77499	-2.19155	0.0487253	0.918306	-3.84682
RP5-1198O20.4	1.1871	-2.69915	2.19082	0.0487894	0.918306	-4.49422
CSNK2B	0.263396	6.70611	2.18958	0.0488979	0.918306	-3.84324
CENPJ	-0.495834	3.48328	-2.18948	0.048907	0.918306	-4.02267
FERMT2	-0.346647	7.38463	-2.18685	0.0491378	0.918306	-3.8516
RCL1	0.432688	3.37644	2.18627	0.0491892	0.918306	-4.02179
B3GNT8	-1.25459	0.737991	-2.1862	0.0491958	0.918306	-4.3451
ATP2C2-AS1	-1.79285	-2.90969	-2.18611	0.0492036	0.918306	-4.50749
PPM1M	0.307467	4.07658	2.18586	0.049226	0.918306	-3.94164
NEDD1	-0.372286	4.81666	-2.18575	0.0492354	0.918306	-3.88958
WASL-DT	0.486959	1.16147	2.18528	0.0492768	0.918306	-4.2882
ALDH1B1	0.304555	4.40053	2.18517	0.0492865	0.918306	-3.91233
GOLGB1	-0.314837	6.55927	-2.18449	0.0493471	0.918306	-3.84761
EEF1G	0.421808	10.4871	2.18444	0.0493509	0.918306	-3.925
SELENOTP1	1.44136	-3.14447	2.18406	0.0493847	0.918306	-4.50552
RP11-632C17__A.1	1.89933	1.02401	2.19302	0.0494233	0.918306	-4.30052
PRMT5	0.268148	5.48432	2.18338	0.0494455	0.918306	-3.85705
PTPRCAP	-1.46626	-2.01725	-2.18302	0.0494771	0.918306	-4.48458
COA3	0.382291	4.53722	2.18166	0.049598	0.918306	-3.90378
LINC01132	-2.03222	-2.59027	-2.1816	0.0496035	0.918306	-4.50276
TNK2	-0.505173	5.52166	-2.18081	0.0496739	0.918306	-3.86336
DUS3L	0.439476	3.13798	2.1808	0.0496746	0.918306	-4.05628
ERGIC3	0.283166	7.1868	2.17978	0.0497659	0.918306	-3.8554
PES1	0.330067	5.90614	2.17973	0.0497699	0.918306	-3.85284
EVA1B	0.447789	5.24817	2.17932	0.0498065	0.918306	-3.86718
WDFY3	-0.438604	6.4893	-2.17778	0.0499442	0.918306	-3.85359
RP1-310O13.7	-1.0521	-1.2385	-2.17616	0.0500899	0.918306	-4.45606
BCDIN3D-AS1	-1.8344	-2.03726	-2.17606	0.0500988	0.918306	-4.48741
HACD2	-0.318087	5.49715	-2.17511	0.0501847	0.918306	-3.86706
ZNF887P	-1.92644	-2.88131	-2.17391	0.050293	0.918306	-4.50817
RPS27	0.285709	8.44202	2.17387	0.0502962	0.918306	-3.88167
TLCD4-RWDD3	-1.00537	-1.06568	-2.1736	0.0503209	0.918306	-4.44912
HLA-K	-1.39229	-2.39887	-2.17307	0.0503684	0.918306	-4.49557
RPL41	0.288633	9.67088	2.17281	0.0503914	0.918306	-3.91221
C9ORF131	-1.50377	-3.82032	-2.17149	0.0505112	0.918306	-4.51819
LMLN	-0.56905	3.97463	-2.17133	0.0505256	0.918306	-3.97722
MIAT	-1.07754	-2.45464	-2.17016	0.0506315	0.918306	-4.49586
C12ORF75	-0.768476	5.20078	-2.17757	0.0506896	0.918306	-3.8875
RP1-278E11.3	1.53331	-2.11057	2.16919	0.05072	0.918306	-4.47908
ARL17A	-1.721	2.16757	-2.1803	0.0507802	0.918306	-4.23123
NHSL1	-0.409315	5.57373	-2.1685	0.0507825	0.918306	-3.87133
RNF149	0.353923	5.67705	2.16735	0.0508875	0.918306	-3.86642
RPLP0P6	1.20924	2.58476	2.1734	0.0509113	0.918306	-4.13278
SCAND1	0.417248	4.73682	2.16544	0.0510622	0.918306	-3.90287
RP4-671O14.6	-0.856993	-0.74056	-2.16513	0.05109	0.918306	-4.43518
KIAA1109	-0.518277	5.7704	-2.16333	0.051255	0.918306	-3.87241
PGAP2	0.545493	3.90059	2.16325	0.0512625	0.918306	-3.97393
MRPL11	0.412732	4.92506	2.16285	0.0512995	0.918306	-3.89452
IGSF9B	1.69132	-3.47325	2.16264	0.0513183	0.918306	-4.51368
EIF6	0.570042	6.63854	2.16228	0.0513631	0.918306	-3.86666
LCP1	-3.05311	0.449048	-2.17713	0.0513965	0.918306	-4.40079
RPS15	0.31001	7.99149	2.16164	0.0514105	0.918306	-3.88258
FTLP3	1.71591	1.4944	2.17021	0.051508	0.918306	-4.26155
CTSD	0.483603	8.61318	2.16033	0.0515313	0.918306	-3.89688
SLC12A2	-0.680113	6.4802	-2.1651	0.0515538	0.918306	-3.86859
NAGPA	0.41683	4.75367	2.15974	0.0515861	0.918306	-3.90634
AC073254.1	-1.0468	-1.91926	-2.15959	0.0516001	0.918306	-4.48154
RP11-21K12.2	-1.33201	-2.40899	-2.15923	0.0516335	0.918306	-4.49658
AP001350.4	1.47562	-2.90083	2.15885	0.0516686	0.918306	-4.50193
BLOC1S4	0.380753	3.14679	2.15817	0.0517311	0.918306	-4.06832
CCDC57	-0.46655	3.1493	-2.15809	0.0517388	0.918306	-4.08195
ATIC	0.41093	5.44602	2.15801	0.0517458	0.918306	-3.8791
RPS13	0.395558	8.81411	2.15769	0.0517758	0.918306	-3.9034
CTC-512J14.5	1.27136	-3.58241	2.15765	0.0517796	0.918306	-4.51694
AC007743.1	-0.687872	4.38577	-2.15896	0.0518008	0.918306	-3.94961
CNN3	-0.502709	8.52249	-2.15657	0.0518792	0.918306	-3.89643
RP11-274B21.4	-0.713253	-0.456081	-2.15582	0.0519495	0.918306	-4.42183
COA4	0.381163	4.88795	2.1557	0.0519602	0.918306	-3.90225
NSA2	0.396726	6.43397	2.15555	0.0519742	0.918306	-3.87166
FAM21EP	0.889012	-1.37198	2.15532	0.0519954	0.918306	-4.45574
UNC13B	-0.283615	6.59773	-2.15502	0.0520238	0.918306	-3.87284
IL7	-1.33019	-3.09079	-2.15476	0.0520482	0.918306	-4.51247
CFB	-1.71629	0.666941	-2.15609	0.0520731	0.918306	-4.36673
DZIP1L	-1.08384	1.44123	-2.15363	0.0521529	0.918306	-4.29254
RALGAPA2	-0.734237	5.74139	-2.16125	0.052179	0.918306	-3.882
HUWE1	-0.343872	7.18114	-2.15036	0.052459	0.918306	-3.88033
ATP8B1	-0.574424	7.72286	-2.14972	0.0525197	0.918306	-3.88763
PRH1-PRR4	-1.96699	-1.47016	-2.14964	0.0525267	0.918306	-4.47414
TMX2	0.347229	5.69959	2.14963	0.0525277	0.918306	-3.88107
TOX	0.941153	3.38848	2.15403	0.0526205	0.918306	-4.04085
TAF10	0.353377	5.49669	2.14812	0.05267	0.918306	-3.88628
SRC	0.724654	4.90578	2.15334	0.0527008	0.918306	-3.90654
TAF1	-0.432186	5.15062	-2.14742	0.052736	0.918306	-3.90331
RP13-401N8.1	-1.53262	-3.29033	-2.14741	0.0527366	0.918306	-4.51581
RSPH10B	1.56716	-3.02863	2.14685	0.0527898	0.918306	-4.50589
DNAH14	1.15886	0.62816	2.14667	0.0528062	0.918306	-4.34237
RPL32	0.320831	9.17955	2.14564	0.0529039	0.918306	-3.92133
GATD3B	0.627712	4.88501	2.14694	0.0529403	0.918306	-3.91011
MEMO1	0.254579	5.60292	2.14521	0.0529447	0.918306	-3.88666
RP11-876N24.3	1.46975	-1.73936	2.14508	0.0529568	0.918306	-4.4697
FTH1P10	1.3841	0.96671	2.14412	0.0530475	0.918306	-4.31496
SUN1	-0.301153	6.97074	-2.14311	0.0531443	0.918306	-3.88475
MARVELD2	-0.913209	2.22337	-2.14284	0.0531693	0.918306	-4.21135
RP11-337C18.10	-1.37259	-1.40115	-2.14212	0.0532384	0.918306	-4.46865
DOCK1	-0.401311	6.88271	-2.14209	0.0532404	0.918306	-3.8852
ZNF746	0.363887	4.38834	2.14209	0.0532412	0.918306	-3.94521
RDH11	-0.224213	6.38465	-2.14197	0.0532522	0.918306	-3.88375
RP5-994D16.12	0.561597	1.81452	2.14112	0.0533332	0.918306	-4.23664
RP1-239B22.5	0.83995	1.07626	2.1403	0.0534118	0.918306	-4.30736
NEK3	-0.348046	3.79763	-2.13941	0.0534967	0.918306	-4.01263
DUSP6	0.492327	7.02949	2.1392	0.0535164	0.918306	-3.88862
DPM2	0.332642	4.26766	2.13909	0.053527	0.918306	-3.95752
ELOB	0.369259	6.11171	2.13884	0.0535506	0.918306	-3.88639
STXBP2	-0.516774	5.21399	-2.13819	0.0536127	0.918306	-3.90955
RP11-463I20.1	0.687617	3.25493	2.13762	0.0536677	0.918306	-4.06434
MCPH1-AS1	-0.676681	0.761494	-2.13759	0.053671	0.918306	-4.34755
RP11-499P20.2	1.74286	-3.77656	2.13682	0.0537441	0.918306	-4.51834
RPS23	0.32953	9.52509	2.13636	0.0537888	0.918306	-3.93673
NR1D1	0.531493	2.87316	2.1361	0.0538139	0.918306	-4.11377
AC017074.2	1.21372	-3.35835	2.13577	0.0538451	0.918306	-4.5142
LRRC7	0.890661	-1.56992	2.13562	0.0538595	0.918306	-4.46573
RFLNB	-0.421595	6.02834	-2.13536	0.0538851	0.918306	-3.89186
PLK2	0.387369	8.3252	2.1351	0.0539098	0.918306	-3.91099
CTBP1-AS	-0.775536	-0.617117	-2.13381	0.0540338	0.918306	-4.43376
ALMS1-IT1	1.47087	-2.8984	2.13376	0.0540392	0.918306	-4.50407
RPS2P5	-0.515072	7.57674	-2.1337	0.0540453	0.918306	-3.89898
RPL18AP7	-1.26361	-3.26502	-2.13359	0.0540552	0.918306	-4.51669
MYLK4	-0.712021	0.176182	-2.13251	0.0541599	0.918306	-4.39015
ACTL10	0.680916	-0.0047397	2.1325	0.0541611	0.918306	-4.39191
RP11-568J23.5	-1.3482	-2.87311	-2.13242	0.0541683	0.918306	-4.51013
LDLR	-0.800325	6.66843	-2.14258	0.054212	0.918306	-3.89192
MAP3K13	-0.289145	4.11757	-2.13196	0.0542125	0.918306	-3.98385
CLOCK	-0.376607	5.23171	-2.13172	0.0542367	0.918306	-3.91215
TPM1-AS	-0.879747	0.337772	-2.13105	0.0543012	0.918306	-4.38198
ATR	-0.32645	5.08423	-2.13095	0.0543113	0.918306	-3.91828
AFDN	-0.547809	6.56326	-2.13078	0.0543269	0.918306	-3.89407
MAP1A	1.51924	2.29817	2.14219	0.0543324	0.918306	-4.18439
RP11-395L14.18	0.708739	0.306791	2.1304	0.0543638	0.918306	-4.37156
DAP3	0.350937	6.24477	2.12992	0.0544106	0.918306	-3.89364
RP11-466A19.8	-1.43168	-2.76716	-2.12981	0.0544216	0.918306	-4.5085
BEX3	0.300209	6.81875	2.12974	0.0544284	0.918306	-3.895
RPL21P16	1.19386	2.59976	2.13544	0.0544992	0.918306	-4.14901
ERVK-28	-1.4054	-3.70741	-2.12815	0.054583	0.918306	-4.52085
RPS3	0.44032	10.0783	2.12772	0.0546249	0.918306	-3.95672
POLL	0.349526	4.40235	2.12673	0.0547213	0.918306	-3.9558
RASSF2	-1.13504	5.09288	-2.14248	0.0548287	0.918306	-3.93266
MVK	-0.612768	4.14243	-2.12513	0.0548774	0.918306	-3.99395
ODCP	1.24716	-3.31864	2.12508	0.0548832	0.918306	-4.51422
CTD-2023N9.1	1.77465	-1.49413	2.12489	0.054901	0.918306	-4.46328
USP4	-0.22514	6.19355	-2.12391	0.0549976	0.918306	-3.89969
PIGK	-0.347347	5.76757	-2.12337	0.0550502	0.918306	-3.9049
TACO1	0.297884	4.31193	2.1233	0.0550572	0.918306	-3.96568
NRIP3	0.693917	3.47263	2.12312	0.0550749	0.918306	-4.04709
TMEM255B	0.41088	5.38202	2.12289	0.0550978	0.918306	-3.91012
TLR4	0.487832	6.86024	2.12272	0.0551139	0.918306	-3.90138
TMEM202-AS1	0.796705	-0.527213	2.12267	0.0551193	0.918306	-4.42303
NDUFC2	0.332741	6.01043	2.12259	0.0551274	0.918306	-3.90082
RP11-889L3.1	1.29805	0.227846	2.12141	0.0552436	0.918306	-4.37727
GIT1	0.281885	6.28049	2.12113	0.0552706	0.918306	-3.9011
SNHG8	0.674013	4.33391	2.12228	0.0553341	0.918306	-3.96438
NBPF14	0.800701	3.04617	2.11991	0.0553912	0.918306	-4.09963
SNRPN	0.451496	5.67937	2.11959	0.0554228	0.918306	-3.90678
HTR1B	-1.29977	4.5998	-2.13623	0.0554732	0.918306	-3.97511
GEMIN4	0.324042	4.58276	2.11864	0.0555165	0.918306	-3.94949
NLRP12	-0.85725	0.713947	-2.11786	0.0555936	0.918306	-4.3585
UBB	0.276725	8.42894	2.1178	0.0555996	0.918306	-3.92692
RNASEH2C	0.385811	4.4884	2.11764	0.0556155	0.918306	-3.9562
ANKRD54	0.297858	4.07383	2.11697	0.0556821	0.918306	-3.99071
SNHG7	0.57496	5.17932	2.11613	0.0557958	0.918306	-3.92194
RGP1	-0.205241	5.61009	-2.11573	0.0558055	0.918306	-3.91327
PEDS1	0.280644	6.0213	2.11563	0.0558151	0.918306	-3.9067
FMNL3	-0.335131	6.95941	-2.11549	0.0558297	0.918306	-3.9082
CIBAR2	1.7422	-3.2164	2.1148	0.0558979	0.918306	-4.51258
NBPF25P	-0.717043	0.815123	-2.11456	0.0559221	0.918306	-4.35015
DPH1	0.272778	4.33342	2.11331	0.0560464	0.918306	-3.9715
RP5-966M1.6	-1.19184	-1.40605	-2.11304	0.0560738	0.918306	-4.47109
ZDHHC24	0.383211	4.84161	2.11287	0.0560905	0.918306	-3.93882
LENG9	0.681243	1.37965	2.11227	0.0561508	0.918306	-4.28914
GGT5	1.29894	4.74188	2.12802	0.056357	0.918306	-3.94574
VEGFB	0.372836	5.64622	2.11003	0.056375	0.918306	-3.91544
MIX23	0.413073	3.21379	2.10919	0.0564597	0.918306	-4.08749
AMIGO2	1.51119	2.87251	2.12399	0.0564715	0.918306	-4.12743
SRCIN1	-1.42822	-3.36356	-2.1076	0.0566196	0.918306	-4.51972
DDIT3	0.489674	3.13461	2.10645	0.0567362	0.918306	-4.09788
SC5D	-0.265071	5.99945	-2.10619	0.0567615	0.918306	-3.91618
RPL18	0.299383	8.58823	2.10477	0.0569056	0.918306	-3.9407
SLC44A5	1.83905	1.46281	2.11578	0.0569171	0.918306	-4.28329
PPIF	0.494608	4.97031	2.10439	0.0569437	0.918306	-3.93938
PRDX4	0.335487	6.77765	2.10435	0.0569478	0.918306	-3.91642
S100A10	0.31023	8.41631	2.10426	0.0569574	0.918306	-3.93772
PTPN18	-0.359718	5.02136	-2.10357	0.0570269	0.918306	-3.94353
NIFK	0.34185	5.13886	2.10316	0.0570693	0.918306	-3.93411
ATP8B3	-0.96649	0.862896	-2.10285	0.0571002	0.918306	-4.35269
GFAP	1.06024	-1.94058	2.10205	0.0571814	0.918306	-4.48183
RPL30	0.29521	8.82469	2.10183	0.057204	0.918306	-3.94794
MYO6	-0.442124	7.38039	-2.10158	0.05723	0.918306	-3.92361
CSGALNACT2P1	-1.45284	-3.26655	-2.10144	0.0572441	0.918306	-4.51908
DPY19L2P3	-1.03181	-1.9863	-2.10142	0.0572462	0.918306	-4.48976
LRFN4	0.394614	4.63568	2.10104	0.0572846	0.918306	-3.95943
PARM1	1.73027	-2.48302	2.10073	0.0573161	0.918306	-4.49672
RP11-120D5.1	-1.62116	-2.58872	-2.10025	0.0573648	0.918306	-4.50765
RPL26P19	1.1197	0.524929	2.0996	0.0574319	0.918306	-4.36173
NEMP1	-0.458348	4.48251	-2.09907	0.0574854	0.918306	-3.98023
RP11-156E6.1	0.549601	2.16852	2.09775	0.057621	0.918306	-4.21542
CADM3	3.49897	3.00358	2.11493	0.0576582	0.918306	-4.15346
UBE2MP1	1.40984	-2.96494	2.09655	0.0577438	0.918306	-4.50886
AC074141.3	1.10869	-2.87062	2.09601	0.0577992	0.918306	-4.50707
RIN1	0.837184	3.3175	2.09702	0.0578893	0.918306	-4.08131
RPL9	0.401463	9.26895	2.09494	0.0579093	0.918306	-3.9631
DYNC2LI1	0.487422	3.29014	2.0943	0.0579754	0.918306	-4.08641
RP11-568N6.1	0.945683	-0.854686	2.09417	0.0579894	0.918306	-4.44295
DTD1	0.265386	4.80699	2.09365	0.0580423	0.918306	-3.95635
TSKU	0.672508	3.65263	2.09163	0.0582515	0.918306	-4.04713
RP11-661C8.4	-1.42973	-3.68609	-2.09137	0.0582788	0.918306	-4.52321
GID4	0.27762	4.33967	2.09131	0.0582844	0.918306	-3.98724
RP11-654K19.6	1.7917	-3.4717	2.09114	0.0583024	0.918306	-4.51902
PCDHGC5	-1.6432	-3.40995	-2.09107	0.0583092	0.918306	-4.52062
RP11-399B17.1	-1.05458	0.383622	-2.09042	0.0583767	0.918306	-4.38957
LRRC57	-0.200041	5.08159	-2.09015	0.0584045	0.918306	-3.95007
RP11-345J4.4	-1.22408	-3.65845	-2.08992	0.0584283	0.918306	-4.52377
RP11-347C12.4	-1.22408	-3.65845	-2.08992	0.0584283	0.918306	-4.52377
DCTPP1	0.225143	4.99904	2.0893	0.0584928	0.918306	-3.95117
SLC3A2	0.606173	7.39273	2.09055	0.058539	0.918306	-3.93456
YTHDF1	0.180814	5.7857	2.08834	0.0585933	0.918306	-3.93206
RP11-196H14.3	1.52772	-1.95942	2.08774	0.0586549	0.918306	-4.48348
EEF1A1P5	1.11453	5.70444	2.10389	0.0587147	0.918306	-3.93183
CDK5RAP2	-0.341799	5.17323	-2.08521	0.0589196	0.918306	-3.952
CFAP126	-1.08996	-1.24857	-2.08477	0.0589653	0.918306	-4.46856
FAM32A	0.229957	6.13736	2.08419	0.0590269	0.918306	-3.93296
UCK2	0.278511	5.48935	2.08346	0.0591028	0.918306	-3.94076
RPL31	0.294987	9.05951	2.08322	0.0591287	0.918306	-3.96758
MMADHC-DT	1.65323	-2.80736	2.08223	0.0592325	0.918306	-4.50644
CDK4	0.331533	6.78668	2.08089	0.0593734	0.918306	-3.9364
RP11-407G23.2	-0.768865	-0.428183	-2.0805	0.0594146	0.918306	-4.4334
RNF103-CHMP3	-1.765	-3.47378	-2.08013	0.0594532	0.918306	-4.52149
ATP6V0B	0.331722	5.39138	2.07859	0.0596162	0.918306	-3.94689
RHOBTB1	-0.382062	5.6579	-2.0779	0.0596888	0.918306	-3.94519
RP1-159A19.3	1.24844	-2.3786	2.07754	0.0597274	0.918306	-4.49661
LTBP4	0.672785	3.9507	2.07763	0.0597616	0.918306	-4.02764
RPF2	0.402033	4.53696	2.07613	0.0598767	0.918306	-3.98458
NDUFB5	0.234621	5.81311	2.07546	0.0599482	0.918306	-3.94253
TNFAIP1	-0.303516	7.17293	-2.07533	0.0599621	0.918306	-3.94368
UBR5	-0.366434	6.60929	-2.07505	0.0599921	0.918306	-3.94114
ZNF311	0.79961	-0.0624633	2.07484	0.0600142	0.918306	-4.40649
AEN	0.372926	5.29392	2.07328	0.06018	0.918306	-3.95375
RAC3	0.415052	3.6846	2.0731	0.0601992	0.918306	-4.05706
MED20	0.238753	4.87936	2.07201	0.0603159	0.918306	-3.97014
E2F2	-1.69296	-0.48397	-2.07199	0.060318	0.918306	-4.44488
RP11-498P14.5	1.48571	-3.19266	2.07173	0.060346	0.918306	-4.51571
BNIP3P1	1.46136	-2.59583	2.07169	0.0603501	0.918306	-4.50249
SLC25A39	0.290577	6.22359	2.07147	0.0603739	0.918306	-3.9435
GRASLND	-1.73029	-0.134695	-2.07118	0.0604045	0.918306	-4.42933
DMXL2	-0.528196	3.87183	-2.07094	0.0604312	0.918306	-4.05313
MIR217HG	-2.20896	-0.497309	-2.07325	0.0604989	0.918306	-4.45136
CTD-2201E18.8	0.394424	4.58868	2.07	0.0605316	0.918306	-3.98621
WARS1	-0.492057	9.17023	-2.06926	0.0606108	0.918306	-3.97953
LINC01119	-1.54377	-1.99344	-2.06919	0.060618	0.918306	-4.49579
MRPS26	0.354669	3.99162	2.06853	0.0606897	0.918306	-4.03153
COA8	0.248927	4.89257	2.06784	0.0607642	0.918306	-3.97283
MOBP	-1.88604	-0.0137161	-2.06928	0.0607742	0.918306	-4.42491
KB-431C1.5	-1.22318	-3.04726	-2.0666	0.060898	0.918306	-4.51857
CLSTN3	0.840067	4.43661	2.07523	0.0609711	0.918306	-3.9968
BUD31	0.315022	5.61136	2.0656	0.0610051	0.918306	-3.95341
CFAP57	0.680579	0.24748	2.0653	0.061038	0.918306	-4.39002
RP11-796G6.1	0.997874	-1.41093	2.06334	0.0612505	0.918306	-4.46912
DYNC1H1	-0.275061	8.52676	-2.06219	0.0613748	0.918306	-3.97298
JAGN1	0.320739	4.81716	2.06174	0.0614243	0.918306	-3.9808
INKA2	0.394538	4.64145	2.06158	0.0614416	0.918306	-3.98964
CH507-513H4.4	-1.18243	8.46938	-2.0775	0.0614535	0.918306	-3.9692
RPL3P7	2.36321	-1.34215	2.06472	0.0614974	0.918306	-4.46646
GABARAP	0.287511	7.93896	2.06082	0.0615242	0.918306	-3.96494
N4BP1	-0.248857	5.36765	-2.06076	0.0615305	0.918306	-3.96492
BARD1	-0.829972	2.40125	-2.05863	0.0617632	0.918306	-4.22536
OCIAD1	0.257975	6.86424	2.05824	0.0618057	0.918306	-3.95595
RPS4X	0.454829	9.84175	2.05752	0.0618851	0.918306	-4.00409
RP11-317B17.5	-0.765459	-0.510797	-2.05734	0.0619044	0.918306	-4.44104
VEGFA	0.609677	3.89831	2.05694	0.0619489	0.918306	-4.04642
DSTNP1	-1.30585	-1.67969	-2.05627	0.0620217	0.918306	-4.48695
GGH	-0.858923	6.96584	-2.06741	0.062069	0.918306	-3.957
DOLK	0.292953	4.64363	2.05571	0.062083	0.918306	-3.99454
RP11-548B3.3	2.08518	-3.26321	2.05566	0.0620893	0.918306	-4.51804
FSD1	0.479236	2.96901	2.05565	0.0620905	0.918306	-4.14496
RP11-34P13.15	-1.544	-2.49545	-2.05544	0.0621132	0.918306	-4.50946
IGFBP6	1.24309	2.204	2.05966	0.0621966	0.918306	-4.22666
DLEU2L	-1.18766	-2.55047	-2.05289	0.062394	0.918306	-4.50937
MLST8	0.394706	4.58982	2.05274	0.0624101	0.918306	-3.99939
UCHL1	2.52254	6.00977	2.06908	0.062443	0.918306	-3.96765
BAZ2A	-0.295572	6.53732	-2.05223	0.0624674	0.918306	-3.96027
RP11-203J24.9	-0.790685	2.1524	-2.05221	0.0624687	0.918306	-4.253
TM4SF18	-0.593939	7.48912	-2.05184	0.0626762	0.918306	-3.96744
PCDHGB5	-0.685654	4.67288	-2.05248	0.0628371	0.918306	-4.00821
FERMT1	2.19754	-1.2574	2.05078	0.0628666	0.918306	-4.46479
NBEAL1	-0.41591	4.15621	-2.04845	0.062886	0.918306	-4.04087
GS1-279B7.2	1.23488	-2.6297	2.04801	0.0629348	0.918306	-4.50576
ANKDD1B	-1.31508	-2.37582	-2.04731	0.063013	0.918306	-4.50639
MED19	0.29968	4.28875	2.04556	0.0632086	0.918306	-4.02453
TLR6	0.709608	1.63817	2.04294	0.063502	0.918306	-4.2881
NCOA6	-0.269309	5.29777	-2.04245	0.0635565	0.918306	-3.98202
VPS13C	-0.334266	6.23201	-2.04229	0.0635741	0.918306	-3.96912
ODF3B	-1.31652	-0.0686405	-2.0419	0.063618	0.918306	-4.42738
TRAPPC11	-0.200545	5.28939	-2.04105	0.0637143	0.918306	-3.98289
GBP1	-0.459795	5.79594	-2.04086	0.0637358	0.918306	-3.97448
RESF1	-0.655627	6.73708	-2.04539	0.0637595	0.918306	-3.97
MFF-DT	0.838676	-0.916903	2.04055	0.0637705	0.918306	-4.454
RPS5	0.305032	8.57652	2.04053	0.0637729	0.918306	-3.992
ARHGAP35	-0.254517	6.25084	-2.04038	0.0637891	0.918306	-3.97047
HLA-DMB	-2.24197	-2.39136	-2.04034	0.0637937	0.918306	-4.51143
PKD1P1	-3.16259	1.66141	-2.05659	0.0638098	0.918306	-4.34741
PHF7	-0.613016	1.44221	-2.04005	0.0638266	0.918306	-4.31919
NOTCH4	-0.576479	7.03967	-2.04103	0.063874	0.918306	-3.97279
RPL39	0.287991	8.90513	2.03956	0.0638819	0.918306	-3.9988
FLVCR1	-0.453843	2.8053	-2.03885	0.0639617	0.918306	-4.18422
GBP2	-0.376115	6.10926	-2.0384	0.0640132	0.918306	-3.97312
NAT10	0.360678	5.33653	2.03806	0.064051	0.918306	-3.98173
FAM215B	-1.41259	-0.77795	-2.03798	0.0640605	0.918306	-4.46017
SMIM11A	-2.55938	2.10568	-2.05402	0.0640951	0.918306	-4.31092
NEDD9	-0.954657	7.87174	-2.0509	0.0640978	0.918306	-3.98006
RPL17P36	1.49945	-3.11223	2.03653	0.0642251	0.918306	-4.51699
KDM5A	-0.272955	5.71947	-2.03602	0.0642827	0.918306	-3.97851
LRBA	-0.408946	5.50514	-2.03568	0.0643216	0.918306	-3.98349
RPL23A	0.307612	9.09246	2.03559	0.0643317	0.918306	-4.00552
RPL39P3	2.02554	1.08351	2.04615	0.0643913	0.918306	-4.33815
TGFBR1	-0.494646	4.54112	-2.03498	0.0644009	0.918306	-4.02456
DMD	-1.35489	3.54203	-2.04916	0.0644198	0.918306	-4.12884
CTD-2336O2.1	0.488582	2.90285	2.03404	0.0645071	0.918306	-4.16369
ERP29	0.305818	6.72471	2.03338	0.0645828	0.918306	-3.97636
FIBCD1	1.51013	-3.27529	2.03334	0.0645872	0.918306	-4.52043
WDR11	-0.273659	6.55651	-2.03331	0.0645903	0.918306	-3.97625
IQUB	1.33737	-3.17732	2.03283	0.0646456	0.918306	-4.51869
UQCRFS1	0.212638	5.95776	2.03129	0.0648217	0.918306	-3.97866
RP11-618G20.1	2.18005	-0.38961	2.03645	0.0648728	0.918306	-4.43088
RIMKLB	-0.583247	5.89726	-2.03229	0.0649482	0.918306	-3.9823
S100A13	0.505763	6.25182	2.03006	0.0649617	0.918306	-3.9786
SACS	-0.508652	6.71714	-2.02987	0.0649842	0.918306	-3.97985
HMGB1P3	0.921601	-0.777958	2.02962	0.0650129	0.918306	-4.44971
FAM95B1	1.23155	-0.396743	2.02938	0.0650396	0.918306	-4.43176
ROCK2	-0.474529	6.71157	-2.02866	0.0651228	0.918306	-3.9808
UFC1	0.272938	6.14753	2.02852	0.0651391	0.918306	-3.98009
TDRD7	-0.25638	4.75238	-2.02851	0.0651405	0.918306	-4.01427
DUSP14	0.281256	4.93786	2.02845	0.0651471	0.918306	-4.00218
CRISPLD1	2.35478	1.09355	2.04262	0.0651887	0.918306	-4.34071
MICAL3	-0.537131	4.89814	-2.0274	0.0652681	0.918306	-4.01156
LRRC63	-1.84094	-3.55108	-2.02701	0.0653127	0.918306	-4.52569
PLGLB1	1.07685	-0.637836	2.02669	0.0653493	0.918306	-4.44373
TMEM258	0.339032	5.73892	2.02664	0.0653549	0.918306	-3.98433
TCAF1P1	-0.940203	1.5055	-2.02624	0.0654017	0.918306	-4.3223
PSMC1P5	-1.46589	-1.67161	-2.02618	0.0654082	0.918306	-4.49108
TP53INP2	-0.363672	5.84121	-2.02607	0.0654207	0.918306	-3.98575
CYFIP1	-0.256738	7.16312	-2.02603	0.0654257	0.918306	-3.98503
LINC00471	-1.67093	-3.58146	-2.02527	0.0655136	0.918306	-4.52661
RP11-358L22.3	1.03246	-2.18565	2.02503	0.0655406	0.918306	-4.49727
SDHDP6	-1.86851	-3.4665	-2.02474	0.0655748	0.918306	-4.52526
DSTYK	-0.277562	4.56369	-2.0246	0.0655905	0.918306	-4.02773
LINC01001	-0.730963	0.413864	-2.02267	0.0658148	0.918306	-4.39877
TMEM62	-0.299294	3.79038	-2.02234	0.0658525	0.918306	-4.08843
ELOF1	0.355452	4.12491	2.022	0.0658918	0.918306	-4.05319
NR2F6	0.329203	4.83345	2.02158	0.0659409	0.918306	-4.01173
PSMD3	0.234061	6.72786	2.02104	0.0660041	0.918306	-3.98676
SERBP1P5	1.1851	-1.42084	2.02084	0.066027	0.918306	-4.47476
RP11-188C12.2	-0.951171	-2.29274	-2.02046	0.0660707	0.918306	-4.50543
NKAPD1	0.294297	4.86599	2.01958	0.0661739	0.918306	-4.01204
MPHOSPH8	-0.192249	5.50285	-2.01834	0.066319	0.918306	-3.99641
PLEKHM1P1	-0.346259	3.86584	-2.01828	0.0663255	0.918306	-4.08481
EEF1B2P3	0.992906	1.21691	2.01811	0.0663451	0.918306	-4.33108
RPL26	0.259797	9.57668	2.01794	0.0663657	0.918306	-4.02833
AC012668.2	1.54308	-3.17987	2.01769	0.0663947	0.918306	-4.51985
FTH1P15	0.949608	-1.97236	2.01711	0.0664628	0.918306	-4.49245
SMIM7	0.26226	5.3715	2.01689	0.0664885	0.918306	-3.99858
TMEM126A	0.322234	4.30542	2.0168	0.0664988	0.918306	-4.04425
NDUFS8	0.424108	5.40558	2.0167	0.0665103	0.918306	-3.99777
PLAC4	-1.31384	-2.17816	-2.01663	0.0665181	0.918306	-4.50467
RPL35P1	1.09029	-2.71957	2.01621	0.0665681	0.918306	-4.51088
RPL24	0.344809	8.69881	2.0162	0.0665694	0.918306	-4.0136
FRG1-DT	-1.41301	-3.8788	-2.01525	0.0666805	0.918306	-4.53004
NPM1P6	1.09421	-1.08695	2.01516	0.0666913	0.918306	-4.46388
TNFSF9	1.29548	0.533209	2.01498	0.0667124	0.918306	-4.38153
RHOG	0.252037	5.78526	2.01421	0.0668027	0.918306	-3.99437
TP53TG1	0.401861	3.88766	2.01407	0.0668193	0.918306	-4.07734
MAML3	-0.264123	4.80954	-2.01354	0.0668816	0.918306	-4.02314
ANKRD52	-0.292335	6.24498	-2.01283	0.066965	0.918306	-3.99382
MIA3	-0.310952	6.07097	-2.01266	0.0669857	0.918306	-3.9948
SLC35E2A	-0.639145	1.57798	-2.01237	0.06702	0.918306	-4.31664
TOMM40P4	-0.851288	1.60885	-2.01234	0.0670229	0.918306	-4.31666
LETMD1	0.383784	4.63777	2.01188	0.0670778	0.918306	-4.02821
NT5DC3	0.489508	2.42533	2.01112	0.0671665	0.918306	-4.2258
ZNF195	0.346704	4.30771	2.01104	0.0671766	0.918306	-4.04812
AC005329.7	-1.73396	-2.67546	-2.01041	0.0672506	0.918306	-4.51742
H2BC20P	-0.543745	1.25614	-2.01013	0.0672845	0.918306	-4.34188
EIF3G	0.360867	6.55564	2.00986	0.0673162	0.918306	-3.99575
PTDSS1	0.275094	6.40163	2.00936	0.0673752	0.918306	-3.99597
SULT4A1	2.06468	-2.43176	2.00927	0.0673864	0.918306	-4.50446
SEC24D	-0.350477	6.92581	-2.00926	0.0673871	0.918306	-3.99776
TCEAL8	0.187433	5.75421	2.00924	0.0673901	0.918306	-3.99896
EHD1	0.430307	6.70821	2.00812	0.0675222	0.918306	-3.99766
OR7E38P	0.938919	0.950667	2.0079	0.0675491	0.918306	-4.35486
TARS3	0.329971	3.04752	2.00744	0.0676036	0.918306	-4.16331
TMEM30A	-0.433917	9.3983	-2.00714	0.0676392	0.918306	-4.03216
HIVEP1	-0.396609	5.37309	-2.0068	0.0676791	0.918306	-4.01009
BLCAP	0.348366	6.38832	2.00655	0.0677095	0.918306	-3.99835
DNAJC4	0.426902	4.4844	2.00533	0.0678544	0.918306	-4.04127
ZNF230-DT	0.836724	-0.961831	2.00444	0.0679616	0.918306	-4.46132
ATP6V0A4	2.24148	-1.51851	2.00648	0.0679664	0.918306	-4.47972
WDR44	-0.342097	5.18111	-2.00378	0.0680397	0.918306	-4.01737
RNF139-AS1	-0.697957	-0.808601	-2.00308	0.0681243	0.918306	-4.46167
BLOC1S2	0.340493	5.87168	2.00273	0.0681663	0.918306	-4.00318
ZFAND3	0.21422	6.04434	2.00213	0.0682381	0.918306	-4.00275
SMIM26	0.274955	4.01291	2.00197	0.0682566	0.918306	-4.07626
RTL5	2.20325	1.28986	2.01581	0.0682688	0.918306	-4.33228
RPS20	0.292582	9.05661	2.0015	0.068313	0.918306	-4.03138
RP11-483I13.6	-1.28547	-2.00975	-2.00058	0.0684237	0.918306	-4.50209
HMGN3-AS1	0.626335	0.394371	2.00057	0.0684245	0.918306	-4.39542
BANF1	0.277269	6.45573	2.00034	0.0684523	0.918306	-4.00361
GOLGA8K	-1.75354	-1.87609	-1.99955	0.0685476	0.918306	-4.50095
PRC1-AS1	-1.28398	-2.37662	-1.99925	0.0685842	0.918306	-4.51063
RPSAP58	1.13584	3.92439	2.01295	0.0685891	0.918306	-4.08257
DGKZP1	1.15079	-0.598358	1.99915	0.0685959	0.918306	-4.44639
FKBP1C	0.756141	2.16272	1.99904	0.0686091	0.918306	-4.25521
TUSC2	0.458211	4.82768	1.99858	0.0686654	0.918306	-4.02978
BVES	-1.08045	2.87129	-2.00273	0.0687412	0.918306	-4.21155
ATP8A1	-2.05427	1.91909	-2.01048	0.0688635	0.918306	-4.31948
ZNF668	0.402889	2.79164	1.99626	0.0689451	0.918306	-4.19556
MRPL12	0.376243	5.1238	1.99608	0.0689667	0.918306	-4.02165
WDFY1	-0.288777	7.07929	-1.99497	0.0691015	0.918306	-4.01051
PTRH2	0.342164	4.35257	1.99466	0.069139	0.918306	-4.05735
RP11-397E7.4	1.15596	-2.71788	1.9944	0.0691708	0.918306	-4.51281
GRAMD4	0.315998	3.85962	1.99421	0.0691934	0.918306	-4.09345
MRPS2	0.389603	5.0013	1.99421	0.0691945	0.918306	-4.02691
GALNT4	-0.383083	4.50592	-1.99333	0.0693014	0.918306	-4.05586
NKAP	0.24815	4.14337	1.99175	0.069494	0.918306	-4.07386
CCDC14	-0.3536	5.1278	-1.99013	0.0696917	0.918306	-4.03026
SLC35E4	0.4274	3.74197	1.98925	0.069799	0.918306	-4.10597
ZNF408	0.45235	2.90102	1.98918	0.0698074	0.918306	-4.1874
RP11-73M18.10	-0.659228	0.782734	-1.98844	0.0698987	0.918306	-4.38307
LCMT1-AS1	1.37908	-2.32999	1.98831	0.0699145	0.918306	-4.50437
LINC01522	-1.26587	-3.15513	-1.98824	0.069923	0.918306	-4.52625
HPS3	-0.346003	4.97149	-1.98744	0.0700218	0.918306	-4.03767
LRRC37A2	-0.801439	3.0317	-1.98713	0.0700593	0.918306	-4.194
RPL29	0.317837	9.17821	1.98618	0.0701761	0.918306	-4.04545
RP11-274B21.2	-0.782304	1.50351	-1.98609	0.0701877	0.918306	-4.33275
GAR1	0.282696	4.36667	1.98558	0.0702496	0.918306	-4.06347
RP4-545L17.11	1.24607	-3.23064	1.98554	0.0702546	0.918306	-4.52359
AIDA	-0.272337	7.1535	-1.98549	0.0702612	0.918306	-4.01887
CTD-2583A14.10	-1.32023	-1.98443	-1.9853	0.0702842	0.918306	-4.50306
RPL11	0.314774	9.35418	1.98517	0.0703002	0.918306	-4.04931
CDPF1P1	0.796907	-1.78866	1.98449	0.070384	0.918306	-4.49132
RP3-486I3.4	1.71501	-3.19633	1.98401	0.0704442	0.918306	-4.5228
PRKCSH	0.282745	8.00401	1.98342	0.0705162	0.918306	-4.02916
KIF1B	-0.297457	6.32812	-1.98292	0.0705786	0.918306	-4.0188
DIAPH2	-0.494631	5.6533	-1.9824	0.0706435	0.918306	-4.02524
MRPS12	0.37577	4.39846	1.98231	0.0706539	0.918306	-4.06363
AC093627.9	-0.578853	0.829134	-1.9823	0.0706551	0.918306	-4.38049
MRPS6	0.293857	4.04526	1.9822	0.0706677	0.918306	-4.08743
CDON	-0.893181	1.10145	-1.9821	0.0706799	0.918306	-4.3655
ZNF318	-0.302016	4.75325	-1.98202	0.0706904	0.918306	-4.05048
SMIM15	0.260302	5.58285	1.98054	0.0708739	0.918306	-4.02486
DHTKD1	-0.329207	4.45825	-1.98048	0.0708814	0.918306	-4.06746
ZFP92	1.15902	0.85159	1.98025	0.0709096	0.918306	-4.36896
CTA-390C10.10	-1.63453	-0.361704	-1.97997	0.0709448	0.918306	-4.45421
TPT1P9	1.59286	-0.0984757	1.97951	0.0710095	0.918306	-4.42581
MREG	1.42193	1.25903	1.98144	0.0712066	0.918306	-4.3398
BEST1	0.998925	0.86866	1.97777	0.071219	0.918306	-4.36864
LARP1B	-0.389067	4.66102	-1.97752	0.07125	0.918306	-4.05933
ACTR2	-0.277507	9.00087	-1.97752	0.0712504	0.918306	-4.04832
STX1B	-1.0181	-1.67934	-1.97701	0.0713131	0.918306	-4.49487
TIFA	-0.507922	4.15732	-1.97674	0.0713468	0.918306	-4.09235
PIGN	-0.245874	5.47371	-1.9765	0.0713778	0.918306	-4.03173
PYM1	0.261307	3.88089	1.97563	0.0714862	0.918306	-4.10461
KIF17	-1.61757	1.92916	-1.98319	0.0716697	0.918306	-4.3177
TRIAP1	0.279785	5.56306	1.97371	0.0717272	0.918306	-4.03077
NOP53	0.352484	7.07203	1.97353	0.0717491	0.918306	-4.02838
RP11-23N2.4	-1.27605	-2.16945	-1.9725	0.0718794	0.918306	-4.50837
POLG-DT	1.21354	-3.33534	1.97221	0.0719159	0.918306	-4.52654
RPL10P16	0.980956	2.09576	1.97214	0.0719246	0.918306	-4.2716
RP11-295H24.4	-1.3935	-3.46104	-1.97212	0.0719264	0.918306	-4.53047
RPL35	0.320212	8.12538	1.97193	0.0719505	0.918306	-4.04012
ZFPL1	0.304593	4.49385	1.97193	0.0719512	0.918306	-4.06632
RP1-29C18.9	-1.36392	-3.93442	-1.97185	0.0719605	0.918306	-4.53357
YBX1P10	1.02715	-0.00947343	1.97181	0.0719655	0.918306	-4.42345
PSMA3-AS1	-0.308576	4.38397	-1.97172	0.0719774	0.918306	-4.07799
RASSF1-AS1	-1.63913	-2.99628	-1.97119	0.0720445	0.918306	-4.52577
ATP5MC2	0.266311	7.52933	1.97072	0.0721041	0.918306	-4.03422
RPS8	0.308635	9.84881	1.9707	0.0721059	0.918306	-4.06898
NFATC2IP	-0.219505	5.65545	-1.97035	0.0721503	0.918306	-4.03372
RPL27	0.279653	8.79933	1.97019	0.07217	0.918306	-4.05146
MYO9B	-0.238101	6.97059	-1.97008	0.0721842	0.918306	-4.03069
KLHDC4	0.255577	4.04349	1.96985	0.0722137	0.918306	-4.09628
RNU4-1	-1.57977	-2.83064	-1.96956	0.0722505	0.918306	-4.52331
CLTC	-0.262152	9.25023	-1.96833	0.0724057	0.918306	-4.05961
UGGT2	-0.512001	5.14007	-1.96711	0.0725607	0.918306	-4.04959
LINC00665	0.294032	3.10736	1.96658	0.0726282	0.918306	-4.17974
BTN2A3P	-0.38903	2.3372	-1.96586	0.072719	0.918306	-4.2634
PCDHB18P	-1.56744	-1.9713	-1.96574	0.0727342	0.918306	-4.50587
ERO1A	-0.386715	7.22278	-1.96542	0.0727748	0.918306	-4.03609
DDN-AS1	0.962569	-0.498488	1.96516	0.0728089	0.918306	-4.44834
RP11-313J2.1	-1.56523	-0.545721	-1.96474	0.0728616	0.918306	-4.46231
SLC36A1	-0.384739	3.81801	-1.96427	0.072922	0.918306	-4.12465
ADRA1D	-2.17213	-2.10541	-1.96426	0.072923	0.918306	-4.51231
ACAD11	-0.282696	4.80904	-1.9635	0.0730198	0.918306	-4.06209
HEXIM2	0.635422	0.564107	1.96328	0.0730484	0.918306	-4.39357
HAPLN1	-2.14705	-3.3585	-1.96314	0.0730664	0.918306	-4.52836
RMND1	0.329261	4.40159	1.96291	0.0730962	0.918306	-4.07791
SESTD1	-0.454929	6.21504	-1.96281	0.0731082	0.918306	-4.0363
AC005082.12	1.74643	-3.09628	1.96261	0.0731338	0.918306	-4.52274
ATP5F1D	0.408545	5.38769	1.96197	0.0732158	0.918306	-4.04315
TRAPPC10	-0.365143	5.22529	-1.96145	0.0732827	0.918306	-4.05034
AC114271.2	0.688542	0.633857	1.96109	0.0733288	0.918306	-4.38957
AC000089.3	1.00107	-1.62636	1.96091	0.0733523	0.918306	-4.48911
RP11-264M12.2	-2.65134	1.4394	-1.97484	0.0733835	0.918306	-4.3801
SELENOH	0.327434	5.59473	1.96015	0.0734491	0.918306	-4.0415
RP4-706A16.3	0.854898	2.14852	1.95967	0.0735114	0.918306	-4.27223
ADAMTS7P1	-1.28823	-2.35433	-1.9596	0.0735199	0.918306	-4.51387
ZNF217	-0.364256	5.42252	-1.95937	0.0735494	0.918306	-4.0474
PIK3CB	-0.295413	5.23309	-1.95917	0.0735757	0.918306	-4.05145
GEN1	-0.450585	4.06476	-1.95888	0.073612	0.918306	-4.11043
PRDX5	0.368958	7.1609	1.95861	0.073647	0.918306	-4.04137
FNDC4	0.518686	4.76843	1.9584	0.0736737	0.918306	-4.06342
RP11-281O15.7	1.8378	-2.0939	1.95772	0.0737624	0.918306	-4.50157
FTH1P16	1.23086	-0.950727	1.9568	0.0738808	0.918306	-4.4672
RPL3P4	1.78612	1.82727	1.96862	0.073903	0.918306	-4.3019
PDZK1IP1	-1.5156	-3.2067	-1.95639	0.0739338	0.918306	-4.52938
ANKRD36C	-0.744769	1.45233	-1.95598	0.0739866	0.918306	-4.34595
SNRNP200	-0.3014	7.34508	-1.95512	0.0740975	0.918306	-4.04543
RPL10AP6	1.27453	0.0409884	1.9551	0.0741	0.918306	-4.42377
RP11-242D8.1	-0.465235	1.28899	-1.95494	0.0741211	0.918306	-4.35481
NUAK1	-0.609402	7.48146	-1.95721	0.0742014	0.918306	-4.04656
RP11-230F18.5	-0.61012	1.29982	-1.95387	0.0742591	0.918306	-4.35636
TGOLN2	-0.330493	8.58337	-1.95266	0.0744169	0.918306	-4.06132
RP11-697E2.7	-0.81292	-1.16209	-1.95262	0.074422	0.918306	-4.48179
IRF6	-2.13247	4.68023	-1.96697	0.0744708	0.918306	-4.11062
THAP7	0.454935	2.84533	1.95219	0.0744773	0.918306	-4.21199
DGKD	-0.353133	3.79441	-1.95198	0.0745057	0.918306	-4.13396
RP11-3B7.1	-1.1959	-0.466033	-1.95193	0.0745112	0.918306	-4.45926
BIRC6	-0.382354	6.09114	-1.9514	0.0745803	0.918306	-4.04615
ECSIT	0.365445	4.02947	1.95105	0.0746261	0.918306	-4.10959
RP11-1C8.6	-1.32293	-3.89364	-1.95105	0.0746262	0.918306	-4.53487
RP11-452G18.2	-0.598396	2.92382	-1.9505	0.0746978	0.918306	-4.21868
RP4-785G19.2	0.848425	-1.71623	1.95035	0.0747176	0.918306	-4.49323
CTC-203F4.2	1.26753	-2.58364	1.94906	0.0748862	0.918306	-4.5141
XACT	1.21966	-3.20846	1.94863	0.0749418	0.918306	-4.52619
IFRD2	0.32331	5.56046	1.94853	0.074955	0.918306	-4.05154
CYFIP2	0.878227	4.12272	1.9575	0.0749769	0.918306	-4.1027
DUSP4	2.39481	2.30999	1.96272	0.0750159	0.918306	-4.26808
RP11-368I7.6	-0.966849	-0.573499	-1.94731	0.0751151	0.918306	-4.46289
ZMAT3	0.370398	7.18596	1.94715	0.0751365	0.918306	-4.05106
VCL	-0.420444	8.85415	-1.94684	0.0751773	0.918306	-4.06981
PLS3	-0.291005	9.54748	-1.94679	0.0751827	0.918306	-4.08092
HACE1	-0.320288	3.87414	-1.94669	0.0751969	0.918306	-4.13085
DDX51	0.308487	3.90294	1.94623	0.0752566	0.918306	-4.12232
LINC02298	1.1164	-1.35771	1.94517	0.0753958	0.918306	-4.4829
RPS21	0.319008	7.81977	1.94514	0.0753996	0.918306	-4.05816
LINC02716	1.39684	-2.74591	1.94439	0.0754981	0.918306	-4.51778
TMEM191C	1.03767	-1.87585	1.94428	0.075513	0.918306	-4.49804
RP11-96K19.5	1.31346	-2.45829	1.94407	0.0755404	0.918306	-4.51182
SEC22C	-0.193447	6.1071	-1.94397	0.0755536	0.918306	-4.05182
RP1-142L7.5	-1.48764	-3.05433	-1.94336	0.0756345	0.918306	-4.52855
CD320	0.367635	5.21221	1.9433	0.0756424	0.918306	-4.062
EPS15L1	0.289063	4.7932	1.94268	0.0757242	0.918306	-4.07523
BIN1	0.351762	4.75255	1.94179	0.0758417	0.918306	-4.07731
TCF15	-1.77801	-1.68323	-1.94161	0.0758652	0.918306	-4.5021
SOCAR	-1.38387	-2.03871	-1.94138	0.0758963	0.918306	-4.50924
INO80B-WBP1	3.547	-1.70741	1.95305	0.0759641	0.918306	-4.49545
GKAP1	0.572467	1.07398	1.94086	0.0759652	0.918306	-4.36606
PLEKHA1	-0.33378	6.39291	-1.94067	0.0759902	0.918306	-4.05415
ZBTB20	-0.811077	1.09058	-1.94053	0.0760086	0.918306	-4.37663
FOXD2	1.21699	-3.18219	1.93997	0.0760823	0.918306	-4.52644
CH17-13I23.3	1.90413	-2.99071	1.93955	0.0761389	0.918306	-4.52271
ATP2C2	1.26444	-3.12774	1.93921	0.0761834	0.918306	-4.52554
SCLT1	-0.331178	3.53148	-1.93862	0.0762618	0.918306	-4.16458
SIK1B	-1.89928	4.82559	-1.95227	0.0763702	0.918306	-4.10597
KCNH4	-1.07685	-2.8053	-1.93772	0.0763821	0.918306	-4.52415
RP11-286N22.8	0.519687	1.93196	1.93733	0.0764338	0.918306	-4.30179
AC015987.1	-2.06548	-2.59219	-1.93702	0.0764758	0.918306	-4.52354
CLBA1	0.560689	2.51415	1.93697	0.0764818	0.918306	-4.24999
SEMA6A-AS1	-1.03323	-2.45962	-1.9369	0.0764908	0.918306	-4.51737
CWC15	0.298796	5.40048	1.93582	0.0766345	0.918306	-4.06445
UTP4	0.253093	5.35451	1.9335	0.0769449	0.918306	-4.06724
RP11-660K21.1	-2.12021	-2.55956	-1.93329	0.0769735	0.918306	-4.52329
FAT4	-0.734138	5.87426	-1.94163	0.0770179	0.918306	-4.06224
PTGES3L	-1.78084	-3.13524	-1.93273	0.0770484	0.918306	-4.53034
RCCD1-AS1	0.921781	-2.78963	1.93264	0.0770608	0.918306	-4.52016
RP11-9L18.2	1.22777	-2.60189	1.93261	0.0770651	0.918306	-4.51601
DNAJC15	-0.345188	5.29102	-1.93251	0.0770789	0.918306	-4.07188
RACK1	0.309739	9.86946	1.93246	0.0770849	0.918306	-4.09774
ZC3H7B	-0.466375	8.03044	-1.93222	0.0771169	0.918306	-4.07058
ZBTB16	-0.512709	4.5174	-1.93218	0.0771221	0.918306	-4.10213
TBX18	-1.29381	4.69112	-1.9465	0.0771278	0.918306	-4.10323
SEPTIN7P6	1.18773	-3.50662	1.93192	0.0771568	0.918306	-4.53244
RPUSD1	0.439636	4.65435	1.93165	0.0771944	0.918306	-4.08878
GCKR	1.46468	-0.553862	1.93146	0.0772196	0.918306	-4.45559
LNPEP	-0.340683	5.79002	-1.93084	0.0773026	0.918306	-4.06528
WASHC2C	-0.259975	6.36828	-1.93054	0.0773431	0.918306	-4.06249
SUPT4H1	0.235871	5.38351	1.93028	0.0773783	0.918306	-4.06938
TRAF4	0.339231	4.88116	1.92978	0.0774456	0.918306	-4.08201
RALGAPB	-0.246192	6.32008	-1.92954	0.0774783	0.918306	-4.06337
EEF1D	0.295686	7.80738	1.92892	0.077561	0.918306	-4.0712
MPG	0.29633	5.59504	1.9288	0.0775784	0.918306	-4.06741
CCDC90B	0.234097	6.13052	1.9286	0.0776053	0.918306	-4.06403
LINC00672	-0.650836	-0.285036	-1.92757	0.0777434	0.918306	-4.45258
RP11-439E19.10	-0.983246	-1.18872	-1.92729	0.0777812	0.918306	-4.48678
RPL23AP65	1.30339	-2.54409	1.92717	0.0777979	0.918306	-4.51528
TAPBP	-0.373742	7.38908	-1.92695	0.0778281	0.918306	-4.06902
C3ORF33	0.582557	1.80051	1.92686	0.0778406	0.918306	-4.31619
PAPPA2	3.25627	-2.08187	1.93619	0.0778721	0.918306	-4.50576
PPP1R14BP3	1.52965	-0.863887	1.92658	0.0778784	0.918306	-4.46829
ACACB	-1.10883	0.418751	-1.92636	0.0779083	0.918306	-4.42393
TFPI	0.622636	7.89567	1.92956	0.0779085	0.918306	-4.07372
ACP1	0.208207	6.02594	1.92609	0.077944	0.918306	-4.06645
TIMM8B	0.363888	4.71686	1.92605	0.0779499	0.918306	-4.09077
SLC39A4	1.34824	0.973924	1.92737	0.0779552	0.918306	-4.3754
PRPH2	-2.92026	-0.48958	-1.93563	0.0779987	0.918306	-4.47681
PLAAT3	0.731351	4.65246	1.93252	0.0780283	0.918306	-4.09166
RNF215	0.423897	4.13854	1.92547	0.0780283	0.918306	-4.11995
LAMC1	-0.441273	9.83557	-1.92521	0.0780643	0.918306	-4.10159
CCSER2	-0.320679	6.42339	-1.92516	0.0780706	0.918306	-4.06702
RP11-627K11.6	2.30297	-2.32191	1.92613	0.0781146	0.918306	-4.51053
RASD1	-1.51649	4.28631	-1.93851	0.078188	0.918306	-4.13873
CLASP1	-0.286181	5.83698	-1.92424	0.0781955	0.918306	-4.07012
FOXRED2	0.385045	3.94755	1.92398	0.0782311	0.918306	-4.13359
KLF13	-0.273899	6.05052	-1.92362	0.0782795	0.918306	-4.06916
CDC42BPB	-0.234764	7.67005	-1.92291	0.078377	0.918306	-4.07455
CTC-490E21.10	-1.28708	-3.94551	-1.92249	0.0784335	0.918306	-4.5373
ZC3H11B	-1.29068	-1.88203	-1.92161	0.0785538	0.918306	-4.50699
CNBP	0.271968	7.6646	1.92158	0.0785579	0.918306	-4.07578
NACA	0.277182	9.04701	1.92154	0.0785631	0.918306	-4.09311
DNHD1	-0.64057	1.25999	-1.92131	0.0785957	0.918306	-4.36878
USP3	0.241899	4.96286	1.92055	0.0786991	0.918306	-4.08697
PYGO1	2.15347	0.0542928	1.9278	0.0788306	0.918306	-4.43077
IL4R	-0.489923	7.00951	-1.91935	0.0788632	0.918306	-4.07324
TMEM126B	0.251709	5.29749	1.91923	0.0788794	0.918306	-4.07988
RP11-1379J22.5	-1.22656	-3.49521	-1.9189	0.078925	0.918306	-4.53507
RP11-247I13.11	-0.918442	-1.94093	-1.91839	0.0789945	0.918306	-4.50747
DNM1P46	-0.948961	-1.58093	-1.91822	0.0790189	0.918306	-4.49882
SLC35C1	0.252039	4.82959	1.91771	0.0790889	0.918306	-4.09345
CNPPD1	0.236982	5.49788	1.91733	0.0791408	0.918306	-4.07815
CERS6-AS1	1.00248	-0.313198	1.91683	0.0792093	0.918306	-4.44873
MAGI3	-0.414486	3.73523	-1.91673	0.0792229	0.918306	-4.16212
CLIP2	-0.271302	5.77389	-1.91638	0.079271	0.918306	-4.07711
TAOK1	-0.452932	6.84479	-1.91575	0.0793588	0.918306	-4.0756
MRPL57	0.288503	4.43242	1.91566	0.0793708	0.918306	-4.11135
TSSC4	0.376512	4.55731	1.91525	0.0794271	0.918306	-4.10554
RP11-355O1.11	-0.589372	-0.45138	-1.91521	0.079433	0.918306	-4.46106
BTF3	0.295731	8.70192	1.91422	0.0795689	0.918306	-4.09387
MST1R	-1.5687	-0.379452	-1.91396	0.0796048	0.918306	-4.46469
SLC25A40	-0.34319	4.03475	-1.91356	0.0796606	0.918306	-4.14146
DYNC1LI2	-0.310791	7.48834	-1.91351	0.0796677	0.918306	-4.08076
OSGEPL1-AS1	-1.1506	-3.09376	-1.91338	0.079686	0.918306	-4.53116
GDF5	2.22626	-0.589057	1.91912	0.0797661	0.918306	-4.46002
RP5-940J5.6	-1.29659	-2.03333	-1.91266	0.0797852	0.918306	-4.5118
HNRNPA1P27	-1.80749	-1.57737	-1.91225	0.0798423	0.918306	-4.50346
UBE3B	-0.183915	5.69722	-1.91186	0.0798968	0.918306	-4.08128
LINC02487	-1.33892	-2.25868	-1.91163	0.0799274	0.918306	-4.5169
HEBP1	0.519559	5.83268	1.91142	0.0800901	0.918306	-4.08004
TRUB2	0.226977	5.12575	1.91017	0.0801312	0.918306	-4.09089
IQCK	-0.358932	3.30782	-1.90993	0.0801639	0.918306	-4.20043
CD46	-0.444887	8.66335	-1.90991	0.0801675	0.918306	-4.09604
FDPS	-0.420072	7.71429	-1.90983	0.080178	0.918306	-4.08561
RPL7AP50	1.53058	-1.70082	1.90971	0.0801956	0.918306	-4.49697
PTDSS2	0.399892	5.03549	1.9091	0.0802803	0.918306	-4.09364
MAP4	-0.29417	9.07947	-1.90808	0.0804223	0.918306	-4.10328
TBKBP1	0.361948	4.20556	1.90753	0.0804985	0.918306	-4.12893
COG6	-0.431557	4.79321	-1.90677	0.0806048	0.918306	-4.10761
CTD-2621I17.3	-1.52331	-2.60449	-1.90639	0.0806583	0.918306	-4.52448
ETFRF1	0.298974	3.61582	1.90623	0.0806801	0.918306	-4.16995
NPIPB11	-0.700796	-0.451882	-1.90622	0.0806817	0.918306	-4.46307
KLHL35	1.08902	0.214275	1.90612	0.080696	0.918306	-4.4255
SOX8	1.42634	-1.89013	1.90579	0.0807424	0.918306	-4.50247
CD276	0.368388	6.52052	1.90577	0.0807457	0.918306	-4.08285
ZNF789	-0.571918	2.74487	-1.90557	0.0807732	0.918306	-4.25591
RP11-295D4.3	-1.15979	-1.2544	-1.90441	0.0809357	0.918306	-4.49239
SOHLH2	1.893	-3.24527	1.90388	0.0810104	0.918306	-4.53011
NLRP1	-0.270162	6.067	-1.90265	0.0811831	0.918306	-4.08645
CLIP3	0.422972	4.98429	1.90238	0.0812212	0.918306	-4.10027
KCNMB3	-0.778686	0.442887	-1.9014	0.0813598	0.918306	-4.42413
FMO5	-0.638579	0.52864	-1.90137	0.0813641	0.918306	-4.41857
CUEDC2	0.321355	5.5616	1.9011	0.0814018	0.918306	-4.09051
PKDCC	0.775306	0.12326	1.90091	0.0814283	0.918306	-4.43197
PCDHB2	-2.53303	0.416155	-1.9111	0.0814306	0.918306	-4.44453
DOCK2	-1.26385	-0.745901	-1.90083	0.0814403	0.918306	-4.47803
ZNF582	0.656946	1.25116	1.90036	0.0815055	0.918306	-4.36542
SLC25A38	0.330026	4.32649	1.90032	0.0815111	0.918306	-4.12758
PCDHB4	-1.43629	-2.37377	-1.90021	0.0815269	0.918306	-4.52047
RNF19B	0.362987	4.98928	1.89992	0.0815682	0.918306	-4.10218
ITGBL1	-0.748937	2.93582	-1.89954	0.0816216	0.918306	-4.24553
RP11-613M10.6	1.02038	-3.06401	1.89918	0.0816729	0.918306	-4.52795
AMN	0.995507	-2.11197	1.89818	0.0818144	0.918306	-4.50908
GPER1	0.758442	0.622012	1.89802	0.0818371	0.918306	-4.40572
RIBC2	-1.864	-1.4576	-1.89742	0.081923	0.918306	-4.50247
AC005753.3	-1.60037	-2.14756	-1.89692	0.0819941	0.918306	-4.51691
CLDN23	-1.11469	-0.745798	-1.89677	0.0820151	0.918306	-4.4776
HMGA2-AS1	1.10561	-1.54308	1.89645	0.0820608	0.918306	-4.49474
ATG2B	-0.27648	5.13351	-1.8964	0.0820671	0.918306	-4.1039
SPG11	-0.238937	5.75188	-1.89634	0.0820755	0.918306	-4.09367
GULP1	-0.757792	4.91633	-1.90424	0.0820853	0.918306	-4.11276
CCDC70	1.45821	-3.47278	1.89602	0.0821213	0.918306	-4.53444
UTP14A	0.279339	4.49501	1.89549	0.0821972	0.918306	-4.12326
LPP	-0.375256	6.90694	-1.89511	0.0822502	0.918306	-4.0928
RP11-1H8.5	1.11575	-1.81069	1.89506	0.0822574	0.918306	-4.50201
TMEM200B	1.28568	0.0780554	1.89495	0.0822739	0.918306	-4.43443
RASAL3	-1.6429	4.83992	-1.90798	0.0823672	0.918306	-4.13204
TIMM44	0.375647	4.71707	1.89428	0.0823697	0.918306	-4.11504
CORO6	-0.676153	2.28754	-1.89371	0.0824502	0.918306	-4.30178
AP1G1	-0.201952	6.7036	-1.89365	0.0824588	0.918306	-4.09332
RP11-108M9.3	1.65391	-3.12932	1.89363	0.0824616	0.918306	-4.52906
TMEM181	-0.311226	6.66312	-1.8934	0.082495	0.918306	-4.09354
CD109	-0.671166	8.57416	-1.89621	0.0826574	0.918306	-4.10759
LL22NC03-2H8.5	-1.54839	-2.38877	-1.89217	0.0826706	0.918306	-4.52177
H1-10-AS1	-0.80923	-0.310312	-1.89128	0.0827976	0.918306	-4.4608
NDUFAF8	0.457994	4.65525	1.89115	0.0828161	0.918306	-4.11952
LINC01275	-1.50962	-3.66672	-1.89095	0.082846	0.918306	-4.53736
M6PR	0.297058	6.75466	1.89091	0.0828514	0.918306	-4.09562
FBXO2	0.884413	-0.68791	1.89063	0.0828907	0.918306	-4.46862
EGLN1	-0.27121	6.16632	-1.88995	0.0829886	0.918306	-4.0966
CHROMR	-0.379457	3.64821	-1.88976	0.0830166	0.918306	-4.18477
WDR19	-0.336733	4.8338	-1.88929	0.0830836	0.918306	-4.11859
XRCC6P2	1.38773	-1.47551	1.8891	0.0831109	0.918306	-4.49346
RPL31P49	1.30287	-2.8925	1.88909	0.0831125	0.918306	-4.52553
PREX2	-0.833708	6.13584	-1.89971	0.0831589	0.918306	-4.09604
WDR7	-0.328351	4.40464	-1.88859	0.0831843	0.918306	-4.13696
PKN2	-0.341419	6.36914	-1.88848	0.0831998	0.918306	-4.09753
AF129408.17	1.18679	-2.59726	1.88711	0.0833972	0.918306	-4.52031
GRAMD2A	1.30742	-2.33729	1.88682	0.0834397	0.918306	-4.51494
ACTA2	0.812917	4.28076	1.89485	0.0834606	0.918306	-4.1372
MALSU1	0.460071	5.18377	1.88645	0.0834935	0.918306	-4.10821
NPB	-1.69631	-1.12592	-1.88626	0.0835211	0.918306	-4.49405
NYAP1	0.993512	0.728403	1.88588	0.0835748	0.918306	-4.40188
KDM1B	-0.396258	3.83013	-1.88586	0.0835775	0.918306	-4.17428
METTL3	-0.194508	5.29823	-1.8854	0.0836441	0.918306	-4.10864
CNTROB	-0.2741	4.93569	-1.88499	0.0837037	0.918306	-4.11831
EIF4A2	0.319403	8.44427	1.88499	0.0837047	0.918306	-4.11352
MTCO2P12	0.689634	-1.14398	1.88493	0.0837128	0.918306	-4.48524
RANBP2	-0.36362	7.29867	-1.88448	0.0837783	0.918306	-4.10331
RPS29	0.28748	8.16473	1.88393	0.0838573	0.918306	-4.11115
RPS15A	0.301325	8.84255	1.88372	0.0838886	0.918306	-4.11947
RABL3	-0.308134	4.83651	-1.88353	0.0839161	0.918306	-4.12279
C15ORF39	0.321996	4.86933	1.88289	0.0840082	0.918306	-4.11896
THOC1-DT	1.20492	-3.04574	1.8826	0.0840499	0.918306	-4.52883
ZNF266	-0.34287	4.35039	-1.882	0.0841371	0.918306	-4.14477
RPS3AP26	1.05144	0.766518	1.88151	0.0842088	0.918306	-4.40055
PFDN5	0.331748	7.22097	1.88147	0.0842147	0.918306	-4.10538
NLRC3	-0.809701	1.58037	-1.88143	0.0842213	0.918306	-4.36071
BCL7A	0.292079	3.3994	1.8814	0.084225	0.918306	-4.20211
ADIPOR2	-0.34568	6.56032	-1.88086	0.0843036	0.918306	-4.10382
ZFAND2A	0.846992	3.5025	1.88603	0.0843417	0.918306	-4.19181
RPS9	0.302042	9.10424	1.88035	0.0843788	0.918306	-4.12553
MED10	0.324634	5.23863	1.88009	0.0844165	0.918306	-4.11238
SRPRB	0.335132	5.56286	1.87944	0.0845106	0.918306	-4.10817
SERPIND1	2.63249	0.362526	1.89184	0.084511	0.918306	-4.42539
NME1-NME2	0.819221	3.21973	1.8821	0.084544	0.918306	-4.21539
FAM186B	-1.1318	-2.64406	-1.87916	0.0845519	0.918306	-4.5263
NT5C3AP1	1.40779	-2.27312	1.87906	0.0845661	0.918306	-4.51425
MRS2	0.411809	4.53524	1.8783	0.0846782	0.918306	-4.13394
DAAM1	-0.39307	4.97037	-1.87803	0.0847171	0.918306	-4.12343
MYLK-AS1	1.05437	-0.799789	1.87755	0.0847876	0.918306	-4.47444
TBC1D4	-0.820835	6.90587	-1.8875	0.0847898	0.918306	-4.10471
MAILR	1.00106	-2.25352	1.877	0.0848679	0.918306	-4.51446
RP11-177H2.1	1.51207	-2.57597	1.87691	0.0848811	0.918306	-4.5206
ATP8A2	-1.20578	0.452844	-1.87668	0.0849142	0.918306	-4.43333
RAB4A	0.181737	5.1325	1.87628	0.0849735	0.918306	-4.11782
HIKESHI	0.306572	4.90931	1.87621	0.0849845	0.918306	-4.12309
H1-5	-1.43225	-3.51187	-1.876	0.0850141	0.918306	-4.53771
POLR3H	0.346696	4.77913	1.87586	0.0850349	0.918306	-4.12716
TAF7L	1.72238	-2.15247	1.87414	0.0852875	0.918306	-4.51201
RP11-20I23.6	-1.25307	-2.96144	-1.87358	0.0853699	0.918306	-4.53253
HK2	0.590821	3.10142	1.87327	0.0854162	0.918306	-4.22933
FAM204A	0.211945	4.78805	1.87322	0.0854241	0.918306	-4.12923
HCG4	-1.52273	-3.32825	-1.8725	0.0855294	0.918306	-4.53681
SLC35B2	0.284434	5.90372	1.87247	0.0855343	0.918306	-4.11131
SLC25A11	0.27533	4.83695	1.87211	0.085588	0.918306	-4.12842
SPINDOC	0.271653	4.68418	1.8717	0.0856481	0.918306	-4.13369
TRIO	-0.369115	7.64861	-1.87155	0.08567	0.918306	-4.11613
HNRNPCP7	-1.19477	-2.23936	-1.8715	0.0856776	0.918306	-4.51972
H2BC11	0.860546	-1.7177	1.87127	0.0857117	0.918306	-4.50282
NME2P1	1.64287	-3.19177	1.87011	0.0858829	0.918306	-4.53201
SPTAN1	-0.279902	8.71598	-1.86997	0.0859045	0.918306	-4.12799
PRRC2C	-0.356634	7.49392	-1.86979	0.0859311	0.918306	-4.11648
TXN2	0.310314	5.65075	1.86949	0.0859755	0.918306	-4.11547
TSSK4	-0.649579	-1.2903	-1.86943	0.0859839	0.918306	-4.49577
RGS11	1.0018	2.50955	1.87247	0.086021	0.918306	-4.27947
PRPF6	0.214108	6.3035	1.86902	0.0860445	0.918306	-4.1132
HMOX1	1.83859	7.5208	1.88203	0.0860804	0.918306	-4.1162
THUMPD3-AS1	-0.420729	3.19552	-1.86874	0.0860859	0.918306	-4.23369
TINCR	1.14291	-3.23096	1.86838	0.0861394	0.918306	-4.53308
FDFT1	-0.49418	7.24612	-1.86832	0.0861487	0.918306	-4.11631
ACAT2	-0.869254	5.13088	-1.87892	0.0861543	0.918306	-4.12837
PABPC3	1.42222	-0.486963	1.86758	0.086259	0.918306	-4.46388
ANAPC16	0.243204	5.89934	1.86636	0.0864411	0.918306	-4.11639
RAE1	0.195679	4.89947	1.8663	0.0864498	0.918306	-4.13134
RP11-34P13.13	-1.03611	-0.0480596	-1.866	0.0864942	0.918306	-4.45578
FTH1P8	1.14352	0.199809	1.8648	0.0866727	0.918306	-4.43494
PCDH1	-0.755131	7.61466	-1.87278	0.086718	0.918306	-4.11924
RP11-124N14.3	0.404445	3.05514	1.86423	0.0867588	0.918306	-4.23888
ZNF334	1.89137	-1.31914	1.86471	0.0867677	0.918306	-4.49208
RPS7P1	0.973015	1.60524	1.86416	0.0867689	0.918306	-4.35132
AKAP7	-0.552486	1.43885	-1.86396	0.086799	0.918306	-4.37291
RP11-45A17.2	1.39187	-3.57222	1.86395	0.0868	0.918306	-4.5382
ANTKMT	0.442739	2.98994	1.86385	0.0868157	0.918306	-4.24443
CDC42BPA	-0.392882	7.58112	-1.86385	0.086816	0.918306	-4.1219
RBM41	-0.489277	3.23135	-1.86365	0.0868454	0.918306	-4.23433
OLA1P1	1.20489	-2.24093	1.8636	0.0868521	0.918306	-4.51531
ZSWIM8	-0.23173	6.44338	-1.86353	0.0868636	0.918306	-4.11796
LRPAP1	0.291538	6.90885	1.86345	0.0868757	0.918306	-4.11874
RP11-342I1.3	-0.955643	0.688291	-1.86343	0.0868778	0.918306	-4.42182
RNF133	-1.32725	-3.29561	-1.86343	0.0868784	0.918306	-4.53735
RP11-152N13.10	-0.726257	-0.796669	-1.8634	0.0868832	0.918306	-4.4822
PKD1L1	-1.22268	3.14984	-1.87311	0.0868838	0.918306	-4.25254
TRIM28	0.254183	7.41017	1.86323	0.0869076	0.918306	-4.12135
BEX4	0.703963	4.13863	1.86724	0.0869207	0.918306	-4.16202
FOSL2	-0.436952	7.83385	-1.86237	0.0870366	0.918306	-4.12498
AGTPBP1	-0.444717	4.41714	-1.86235	0.0870402	0.918306	-4.15641
RP11-432B6.3	1.7352	-1.78259	1.86212	0.0870751	0.918306	-4.50472
CFAP251	0.525668	1.77919	1.86203	0.087088	0.918306	-4.34142
SPCS2P4	0.952882	-0.556374	1.86165	0.0871457	0.918306	-4.46828
RP11-472I20.4	-1.55017	-2.57904	-1.8614	0.087182	0.918306	-4.52793
PSMB4	0.249851	7.25355	1.86061	0.0873018	0.918306	-4.12258
ATP2A2	-0.236751	8.08599	-1.86036	0.0873387	0.918306	-4.1288
CTB-13F3.1	-0.819495	0.0886356	-1.86034	0.0873425	0.918306	-4.45013
UBE2Q2P1	-0.706268	1.47258	-1.85996	0.0873995	0.918306	-4.3733
TTC1	0.198454	5.88342	1.85941	0.0874814	0.918306	-4.1222
B4GAT1	0.520101	4.67001	1.85932	0.087503	0.918306	-4.14304
RHBDL1	0.965333	-0.836239	1.85923	0.0875091	0.918306	-4.47866
CH507-42P11.7	1.16485	-3.20213	1.85917	0.0875183	0.918306	-4.53337
DPYSL4	1.58529	3.84441	1.87214	0.0875343	0.918306	-4.18393
GASAL1	0.662143	-0.246746	1.85903	0.0875396	0.918306	-4.4574
POLM	0.323351	3.64973	1.85859	0.0876053	0.918306	-4.1971
SEL1L	-0.338179	7.60315	-1.85836	0.0876403	0.918306	-4.12648
PGM5P2	-0.796222	-0.0815809	-1.85823	0.0876596	0.918306	-4.45727
CD2AP	-0.428402	6.45917	-1.85806	0.0876856	0.918306	-4.12269
LRRC8C	-0.642389	6.97434	-1.86291	0.0877896	0.918306	-4.12252
EEF2KMT	0.276987	3.62832	1.8572	0.0878154	0.918306	-4.19976
TTC17	0.236857	6.47178	1.85709	0.0878323	0.918306	-4.12306
S100A2	0.807621	0.101056	1.85704	0.0878401	0.918306	-4.44207
MRPL53	0.317075	4.16842	1.85622	0.087964	0.918306	-4.16716
MAPKAPK3	0.582955	4.23055	1.85701	0.0879703	0.918306	-4.16308
CA5BP1	0.450645	2.90238	1.85614	0.0879759	0.918306	-4.2557
ZNF585B	-0.302525	3.41677	-1.85613	0.0879781	0.918306	-4.2215
HMGB1P6	-0.556926	5.23366	-1.85754	0.0880298	0.918306	-4.13513
APOM	0.80279	-0.959881	1.85561	0.0880565	0.918306	-4.4835
ZNF777	0.270511	3.68048	1.85511	0.0881327	0.918306	-4.1975
TLCD2	-0.500544	2.01066	-1.85466	0.0882011	0.918306	-4.33583
UBIAD1	0.315569	3.96557	1.85371	0.0883453	0.918306	-4.18003
TTC30B	0.481719	1.80485	1.8535	0.088376	0.918306	-4.34273
RTN3	0.280218	7.50917	1.8532	0.0884217	0.918306	-4.13014
ZBED6	-0.958562	4.54062	-1.8639	0.0884506	0.918306	-4.16132
RP11-585P4.5	-1.36683	-2.22544	-1.85263	0.0885089	0.918306	-4.52172
MRPS18B	0.297154	4.68729	1.85253	0.0885248	0.918306	-4.14799
RP11-477N3.1	1.23081	-3.22068	1.85252	0.0885255	0.918306	-4.53412
PUS1	0.31522	4.19032	1.85244	0.088538	0.918306	-4.1687
HINFP	0.237337	3.98416	1.85175	0.088643	0.918306	-4.18074
PIF1	-0.606813	2.46156	-1.85101	0.0887564	0.918306	-4.30466
RP11-4L24.4	1.29407	-1.78951	1.85053	0.0888298	0.918306	-4.50651
RETREG2	0.195439	6.12985	1.85026	0.088871	0.918306	-4.12889
METTL9	0.185093	7.00754	1.85015	0.0888883	0.918306	-4.12998
CENPC	-0.399852	3.94764	-1.8498	0.0889407	0.918306	-4.18993
CCDC154	-1.25719	-2.55766	-1.84955	0.0889789	0.918306	-4.52777
RPL21	0.312257	9.26483	1.84949	0.0889887	0.918306	-4.15101
LUZP1	-0.284029	7.52184	-1.8494	0.0890027	0.918306	-4.13318
DNAJC12	2.1824	-0.00109742	1.85723	0.0890471	0.918306	-4.44754
TSC22D3	0.499885	4.7914	1.84882	0.0890904	0.918306	-4.14722
CTXN1	0.729973	3.03203	1.84807	0.0892182	0.918306	-4.2481
GOLM1	0.306456	7.09418	1.84757	0.0892822	0.918306	-4.13247
SEC14L1	-0.338068	9.34039	-1.84756	0.0892849	0.918306	-4.15274
TNFRSF4	-1.92345	0.94762	-1.85502	0.0893318	0.918306	-4.42329
EIF2AK3	-0.63065	5.00004	-1.85085	0.0893744	0.918306	-4.1474
PHB2	0.279814	7.13475	1.8467	0.0894158	0.918306	-4.13335
IL4I1	-0.7278	2.92162	-1.84669	0.0894175	0.918306	-4.27203
YEATS2	-0.24008	6.28413	-1.84634	0.0894712	0.918306	-4.13222
REXO2	0.240582	6.96061	1.84605	0.0895159	0.918306	-4.13317
COMMD9	0.234954	5.17721	1.8459	0.0895394	0.918306	-4.14091
MDK	0.614882	7.1365	1.84958	0.0896121	0.918306	-4.13325
AC108938.5	-2.14556	1.37266	-1.85656	0.089621	0.918306	-4.4018
RP11-173C1.1	-1.14607	-2.12023	-1.84508	0.0896658	0.918306	-4.51997
SLC25A29	-0.278643	6.5061	-1.84506	0.0896688	0.918306	-4.13321
CTD-2213F21.2	-1.46711	-1.52711	-1.84438	0.0897742	0.918306	-4.50843
TUBA8	1.74415	0.675555	1.85092	0.0897748	0.918306	-4.41509
ANXA2P2	0.899892	3.98316	1.85298	0.0897824	0.918306	-4.18254
CIB1	0.245603	5.53867	1.84422	0.0897979	0.918306	-4.13714
IRS1	-2.18358	-3.13986	-1.84409	0.0898191	0.918306	-4.53627
LAG3	-1.0762	-0.848604	-1.84392	0.0898444	0.918306	-4.48845
RPL34P18	1.24748	-1.49115	1.84385	0.0898552	0.918306	-4.49982
SRSF2	-0.229515	7.3078	-1.8438	0.0898635	0.918306	-4.13649
RHBDD2	0.316067	4.6714	1.84358	0.0898969	0.918306	-4.15521
TRMT112	0.26275	6.14589	1.84355	0.0899013	0.918306	-4.13434
ZC3HAV1L	-0.961073	1.90823	-1.84348	0.0899122	0.918306	-4.35212
SLC7A14-AS1	1.19882	-2.43033	1.84334	0.0899348	0.918306	-4.52126
RP5-832C2.8	1.33971	-3.20881	1.8432	0.0899564	0.918306	-4.53462
RP11-248J18.2	-0.806833	-0.236357	-1.84247	0.0900685	0.918306	-4.46647
RP11-264B17.4	-0.849548	-1.21982	-1.84238	0.090082	0.918306	-4.4982
GS1-273L24.6	-1.05517	0.209668	-1.84219	0.0901124	0.918306	-4.45007
RP11-229P13.23	1.73292	-3.10904	1.84189	0.0901585	0.918306	-4.533
VPS37D	0.724842	0.295688	1.84167	0.0901919	0.918306	-4.43625
RPL7	0.330196	9.95509	1.84119	0.0902673	0.918306	-4.16601
MOCS3	0.307342	2.90132	1.84102	0.0902934	0.918306	-4.26419
TAF5L	-0.216687	4.86752	-1.84086	0.0903178	0.918306	-4.15377
ZFYVE16	-0.457449	5.66755	-1.84053	0.0903687	0.918306	-4.14067
PHF8	-0.225422	4.67067	-1.84053	0.0903691	0.918306	-4.16017
CACHD1	-0.478306	3.35268	-1.84034	0.0903987	0.918306	-4.23773
PROB1	-0.5453	2.17025	-1.84014	0.0904292	0.918306	-4.33035
AC004057.1	1.14102	1.40979	1.84085	0.0904457	0.918306	-4.37231
RP5-1014D13.2	0.558683	0.0910297	1.83983	0.0904776	0.918306	-4.44677
ARHGEF7	-0.319345	6.98366	-1.83964	0.0905081	0.918306	-4.13857
BRF2	0.383481	3.45123	1.83923	0.0905709	0.918306	-4.22257
HK2-DT	0.616172	-0.0572786	1.83913	0.0905876	0.918306	-4.45336
APBA2	1.01436	3.81673	1.84926	0.0906197	0.918306	-4.19556
ZNF282	0.221524	5.13427	1.83782	0.0907906	0.918306	-4.14809
TCEAL1	0.283981	4.10776	1.83715	0.0908954	0.918306	-4.18361
RP11-849N15.3	-1.30345	-3.61221	-1.83652	0.090993	0.918306	-4.54148
NFKBID	0.488248	0.819968	1.83566	0.0911284	0.918306	-4.41107
RP11-45P15.4	1.27253	-2.6713	1.83542	0.0911662	0.918306	-4.52644
GATA2-AS1	-0.275177	3.39604	-1.8349	0.0912463	0.918306	-4.23496
TPR	-0.318099	7.23479	-1.83486	0.0912531	0.918306	-4.14343
LYNX1	0.82036	1.85072	1.83463	0.0912887	0.918306	-4.345
PGLS	0.312133	5.68414	1.83451	0.0913087	0.918306	-4.14369
CICP27	-1.29896	-1.47178	-1.83447	0.0913143	0.918306	-4.50715
RASGRP3	-0.979669	5.39794	-1.84577	0.0914336	0.918306	-4.14906
FBXO44	0.456717	3.69911	1.83348	0.091469	0.918306	-4.20887
AC068831.18	-1.64061	1.38925	-1.83991	0.0915234	0.918306	-4.39904
MRPL37	0.257531	6.04441	1.83279	0.0915783	0.918306	-4.14339
MTF1	-0.245383	4.26372	-1.83243	0.0916338	0.918306	-4.18282
GTF2IRD2P1	-1.38513	-2.56171	-1.83172	0.0917458	0.918306	-4.52995
SLC35F5	-0.324603	6.38585	-1.83087	0.0918796	0.918306	-4.14491
PPP1R12B	-0.416575	2.78769	-1.83057	0.0919266	0.918306	-4.28541
TIMP1	0.57775	6.03628	1.83413	0.0919401	0.918306	-4.14408
ADSL	0.266149	6.08398	1.83007	0.0920063	0.918306	-4.14552
SLX4	-0.281784	3.1488	-1.82929	0.0921294	0.918306	-4.25665
TPT1	0.323113	11.3459	1.82888	0.0921943	0.918306	-4.19373
RP11-861E21.2	0.77338	-0.502494	1.82857	0.0922422	0.918306	-4.47242
LPXN	1.05835	3.03377	1.83626	0.0922565	0.918306	-4.25698
PURA	-0.297333	4.30157	-1.8275	0.0924128	0.918306	-4.18491
IRF1-AS1	-0.499868	1.40845	-1.8269	0.0925068	0.918306	-4.38558
GNPDA1	0.363601	6.22233	1.82673	0.0925345	0.918306	-4.14803
MSR1	-1.66653	1.18832	-1.83294	0.0925622	0.918306	-4.41236
ATP2A1-AS1	-0.994352	-2.0028	-1.82631	0.0926005	0.918306	-4.51889
FAM149A	1.58845	-3.06871	1.82608	0.0926375	0.918306	-4.53373
RPL22P1	0.446983	4.00884	1.8256	0.0927127	0.918306	-4.19599
MANBAL	0.337218	4.819	1.82546	0.0927363	0.918306	-4.16457
AC005253.2	-0.672308	0.725234	-1.82533	0.0927556	0.918306	-4.42611
SLC1A5	0.50673	6.06449	1.82646	0.0927657	0.918306	-4.14908
ZNF20	0.828641	-0.276673	1.82523	0.0927727	0.918306	-4.46435
G0S2	3.20211	-0.0375239	1.83745	0.0928172	0.918306	-4.45664
AMPH	2.10182	-1.57947	1.82707	0.0928186	0.918306	-4.5042
LSM12	0.210572	5.6412	1.82492	0.0928209	0.918306	-4.15186
GOLGA2	-0.23253	6.18225	-1.82475	0.0928487	0.918306	-4.15007
USHBP1	-0.646988	3.59151	-1.8246	0.0928844	0.918306	-4.23189
SIRT3	0.308709	3.54106	1.82437	0.092909	0.918306	-4.22568
PHYKPL	-0.25034	4.42574	-1.82409	0.092953	0.918306	-4.18164
VAMP5	0.296026	6.5071	1.82398	0.0929717	0.918306	-4.15027
STX2	-0.236793	5.65913	-1.82343	0.0930582	0.918306	-4.15379
BDP1	-0.449074	5.32681	-1.82299	0.0931285	0.918306	-4.15897
RP1-20C7.7	1.98741	-2.90171	1.82268	0.0931779	0.918306	-4.53126
RP11-365N19.2	-1.10273	-2.66395	-1.82258	0.093194	0.918306	-4.53163
MACF1	-0.490876	8.17352	-1.82254	0.0932014	0.918306	-4.1595
GAPDHP60	1.25656	-2.42322	1.82243	0.0932176	0.918306	-4.52312
B4GALT3	0.228696	4.78342	1.82204	0.0932798	0.918306	-4.16838
CMB9-4J8.1	1.75113	-1.70362	1.82197	0.0932915	0.918306	-4.50762
AC113189.5	0.5318	0.981177	1.8218	0.0933181	0.918306	-4.40549
PPP1R15A	0.417066	6.94125	1.8217	0.0933349	0.918306	-4.15304
PRDM1	-1.02492	1.74854	-1.82156	0.0933571	0.918306	-4.37173
LINC01719	0.778798	0.301617	1.82123	0.0934093	0.918306	-4.44036
ZNF219	0.811485	3.5893	1.82616	0.0934612	0.918306	-4.2221
DNM1P47	-1.05474	-1.23595	-1.82064	0.0935042	0.918306	-4.50233
OTUB1	0.268753	6.07754	1.82034	0.0935527	0.918306	-4.15349
GLMP	0.251861	6.292	1.81986	0.0936286	0.918306	-4.1536
PEPD	0.225527	6.12484	1.81835	0.0938721	0.918306	-4.15504
C3	1.3658	-3.09461	1.81829	0.0938811	0.918306	-4.53491
CTC-457L16.2	-0.85707	0.316032	-1.81806	0.0939175	0.918306	-4.44896
GAREM2	0.702137	1.96855	1.81694	0.0940989	0.918306	-4.3437
TTC32	-0.58075	1.41836	-1.81675	0.0941287	0.918306	-4.38883
TMEM154	-0.539935	4.67018	-1.8167	0.0942181	0.918306	-4.18073
POLR1E	0.364649	3.59757	1.81612	0.0942295	0.918306	-4.22666
RPP25L	0.375585	3.10369	1.81572	0.0942951	0.918306	-4.2614
HSCB	0.365396	3.32554	1.81557	0.0943188	0.918306	-4.24545
TMF1	-0.333128	5.85709	-1.81532	0.0943592	0.918306	-4.1592
PPP5D1	1.18341	-1.99208	1.8148	0.0944436	0.918306	-4.51533
PARP14	-0.419253	6.54185	-1.81444	0.0945021	0.918306	-4.15841
AC016739.2	1.01076	1.05765	1.81442	0.094505	0.918306	-4.40177
UNC5CL	1.38447	-3.57072	1.81437	0.0945128	0.918306	-4.54187
DNAJA3	0.301189	5.1043	1.81342	0.094667	0.918306	-4.16769
CMTM7	0.448578	5.46594	1.81189	0.0949141	0.918306	-4.16378
SRP14-AS1	-0.586887	0.696204	-1.81126	0.0950168	0.918306	-4.43056
DTX3	1.05114	2.89639	1.81821	0.0950459	0.918306	-4.27642
GSTA4	0.329258	4.21177	1.81089	0.0950763	0.918306	-4.19667
CLIP1	-0.300713	7.0077	-1.81058	0.0951274	0.918306	-4.1623
RP11-295P9.3	-0.338477	3.25851	-1.81006	0.0952118	0.918306	-4.25957
EIF4G1	-0.192453	8.95811	-1.80954	0.0952968	0.918306	-4.17722
TMEM87B	-0.328041	5.98731	-1.80941	0.0953176	0.918306	-4.16333
SMC1A	-0.459599	6.00965	-1.80884	0.0954094	0.918306	-4.16398
GADD45GIP1	0.346456	5.5894	1.80851	0.0954646	0.918306	-4.16543
TOLLIP	0.357139	5.88207	1.80808	0.0955347	0.918306	-4.16404
RP11-51F16.9	1.11283	-3.30176	1.8079	0.0955642	0.918306	-4.53891
AKT1S1	0.299141	5.94338	1.8072	0.0956779	0.918306	-4.16455
LNCTAM34A	0.421604	1.84957	1.80688	0.0957294	0.918306	-4.35683
LINC00278	-1.57658	-3.775	-1.80675	0.0957514	0.918306	-4.54375
FDXR	0.481253	4.89208	1.80643	0.0958042	0.918306	-4.17717
HAGLR	-0.899189	5.04232	-1.81706	0.095838	0.918306	-4.17762
RHOBTB2	-0.264464	4.30236	-1.80587	0.0958947	0.918306	-4.19991
CBR3	-0.699379	3.25488	-1.80588	0.0959053	0.918306	-4.26754
PAM16	0.42499	2.54919	1.80577	0.0959121	0.918306	-4.30773
AC013271.7	-2.20422	0.387778	-1.81245	0.0961527	0.918306	-4.45922
RP11-672A2.6	-1.00301	-2.42506	-1.80406	0.0961924	0.918306	-4.52905
FTH1P2	1.42232	0.651161	1.80598	0.0962165	0.918306	-4.42636
C8ORF82	0.381791	3.7526	1.80385	0.0962265	0.918306	-4.22474
RPL5	0.362886	9.58362	1.80375	0.0962428	0.918306	-4.18889
BCL10	0.263643	6.20088	1.8037	0.0962518	0.918306	-4.16687
RPS6KL1	-0.557617	3.44245	-1.80356	0.0962735	0.918306	-4.25332
RPL7AP10	-1.48085	-3.36742	-1.80348	0.0962879	0.918306	-4.54223
RP11-264B17.2	-0.585118	1.33605	-1.80164	0.0965903	0.918306	-4.39811
MPZL3	0.860022	4.20087	1.80952	0.096701	0.918306	-4.20117
RP11-673E1.1	-1.01008	-0.753053	-1.80082	0.096725	0.918306	-4.49151
PLEKHA5	-0.343839	3.50534	-1.80077	0.0967332	0.918306	-4.24783
NORAD	-0.25138	9.0314	-1.80031	0.0968105	0.918306	-4.18493
RP5-965G21.3	-1.21899	-2.27662	-1.80017	0.0968328	0.918306	-4.5274
EIPR1	0.233454	4.46595	1.79987	0.0968824	0.918306	-4.19476
GNAI2	-0.259511	9.93176	-1.79971	0.0969088	0.918306	-4.1952
DLG4	0.292736	4.27613	1.79918	0.0969964	0.918306	-4.20221
DCTD	0.199737	6.37797	1.79892	0.097039	0.918306	-4.17068
CAMLG	0.26054	5.93844	1.79863	0.097088	0.918306	-4.17155
SYNE2	-0.977966	4.2229	-1.80853	0.0971203	0.918306	-4.21457
ZNF850	0.631553	1.82627	1.79774	0.0972352	0.918306	-4.36074
TMED1	0.251638	4.68523	1.79772	0.0972391	0.918306	-4.18939
FTH1P23	1.1286	-0.784492	1.79752	0.0972717	0.918306	-4.48621
CDC14A	-0.561325	3.47693	-1.79735	0.0972995	0.918306	-4.25421
EIF3D	0.333545	7.70083	1.79686	0.0973807	0.918306	-4.17664
LSP1P4	-1.39651	0.733018	-1.79755	0.0974523	0.918306	-4.43833
VMAC	-0.415569	1.42834	-1.79622	0.0974877	0.918306	-4.39312
REPS1	0.428206	4.81862	1.79608	0.0975101	0.918306	-4.18682
TRIR	0.254153	6.40745	1.79567	0.0975783	0.918306	-4.17332
HSP90AB3P	1.13113	0.0472439	1.79567	0.0975786	0.918306	-4.45632
PCDHGA12	1.67524	2.31947	1.80709	0.097587	0.918306	-4.32601
FXYD5	0.319035	6.79338	1.79547	0.0976122	0.918306	-4.17395
PCDHB13	-1.34623	2.26136	-1.80219	0.097701	0.918306	-4.35068
MKLN1	-0.289009	5.28847	-1.79428	0.0978106	0.918306	-4.18143
C1DP1	1.51476	-1.73101	1.79345	0.0979485	0.918306	-4.51175
AC015971.2	-1.32752	-1.15829	-1.79322	0.0979875	0.918306	-4.5048
FGGY	0.472477	2.5306	1.79286	0.0980473	0.918306	-4.31468
RP11-873E20.1	-0.687817	-0.193058	-1.79216	0.0981645	0.918306	-4.47324
FANCA	-0.897114	3.25236	-1.79635	0.0982109	0.918306	-4.27836
LRRTM2	-1.70179	-0.878279	-1.79119	0.098326	0.918306	-4.49967
RP11-307L14.1	-1.31879	-3.58032	-1.79115	0.0983325	0.918306	-4.54451
RP4-809E13.5	-0.818252	-0.384007	-1.79103	0.0983539	0.918306	-4.48071
MTHFD1L	0.318844	6.06063	1.79087	0.0983809	0.918306	-4.17751
LYRM4	0.388417	4.70091	1.79057	0.0984302	0.918306	-4.19398
PLXNB2	-0.203208	7.23233	-1.79028	0.0984787	0.918306	-4.17945
SPG21	0.185223	6.22803	1.79014	0.0985031	0.918306	-4.1779
MTMR4	-0.207768	5.1868	-1.78941	0.0986242	0.918306	-4.18645
SWI5	0.339605	3.76522	1.78888	0.0987146	0.918306	-4.23373
C1ORF43	0.213199	7.27623	1.78886	0.0987171	0.918306	-4.1808
DNAJC30	0.328515	3.5095	1.78879	0.0987289	0.918306	-4.24901
XPNPEP3	0.347888	3.85153	1.78868	0.0987477	0.918306	-4.22906
CDC42SE2	-0.206776	5.55239	-1.78861	0.0987594	0.918306	-4.18259
NAA10	0.329527	5.80632	1.78848	0.0987814	0.918306	-4.18026
DNAJC21	-0.183278	5.75642	-1.7882	0.0988282	0.918306	-4.18134
ZWILCH	-0.44471	4.98417	-1.78803	0.0988577	0.918306	-4.19259
MIR9-1HG	-1.0504	-2.78506	-1.7871	0.0990129	0.918306	-4.53628
CES2	0.288053	4.96903	1.78706	0.0990195	0.918306	-4.19069
BTN2A2	-0.324479	3.78444	-1.78631	0.0991475	0.918306	-4.23958
ZDHHC7	0.291978	6.1081	1.78609	0.0991839	0.918306	-4.18131
NOXA1	-0.944793	-0.316139	-1.78591	0.099214	0.918306	-4.4798
PEX10	0.270291	4.60288	1.78574	0.0992434	0.918306	-4.20059
PEDS1-UBE2V1	-0.55944	2.96092	-1.78526	0.0993249	0.918306	-4.29704
PANK3	-0.412558	6.68072	-1.785	0.0993673	0.918306	-4.18243
COPG2	0.36561	4.76475	1.78446	0.0994597	0.918306	-4.19701
PDLIM1	-0.396051	7.72821	-1.78438	0.0994724	0.918306	-4.18656
PHLDA3	0.483342	5.5912	1.78486	0.099499	0.918306	-4.18467
CCDC115	0.245258	4.69598	1.78412	0.0995172	0.918306	-4.19923
CYB5D2	0.389141	4.13674	1.78398	0.099541	0.918306	-4.21834
PTPDC1	-0.388246	3.57746	-1.78381	0.0995688	0.918306	-4.25397
TPGS1	0.428719	2.90146	1.78361	0.0996031	0.918306	-4.29249
PNMA2	1.22882	3.12918	1.79371	0.0996731	0.918306	-4.27411
ATF4	0.439609	7.93874	1.78268	0.0997617	0.918306	-4.18949
RASL10B	1.08382	-2.09866	1.78267	0.0997628	0.918306	-4.52107
PELP1	0.202803	5.18895	1.78266	0.099764	0.918306	-4.19058
TMEM250	0.245993	5.40827	1.78189	0.0998952	0.918306	-4.18845
RP11-347I19.7	-1.09371	0.429284	-1.78177	0.099915	0.918306	-4.45319
ITGB1	-0.304999	11.339	-1.78168	0.0999307	0.918306	-4.22468
NPIPB9	1.54124	-3.48623	1.78156	0.0999512	0.918306	-4.54306
HSPA5	-0.389115	10.0304	-1.78041	0.100148	0.918306	-4.21011
EFR3A	-0.232001	6.20875	-1.7802	0.100183	0.918306	-4.18625
C22ORF34	0.823383	1.86635	1.78005	0.100208	0.918306	-4.36404
ZNF256	0.465369	1.60706	1.77953	0.100297	0.918306	-4.38166
TGFBR2	-0.297992	10.1548	-1.77952	0.100299	0.918306	-4.21218
DHCR24	-0.577078	7.05164	-1.78285	0.100311	0.918306	-4.18653
NPIPA1	0.225427	5.03595	1.77917	0.100358	0.918306	-4.19567
CCDC18	-0.914223	2.72172	-1.78058	0.100492	0.918306	-4.32148
EXOSC10-AS1	-1.19306	-2.25015	-1.77825	0.100515	0.918306	-4.52906
KB-176G8.1	-0.66386	1.16322	-1.77819	0.100525	0.918306	-4.41501
GFER	0.322811	3.62152	1.77817	0.100529	0.918306	-4.24862
ATRX	-0.431384	6.69785	-1.77793	0.10057	0.918306	-4.18819
ZNF576	0.317651	3.1734	1.77732	0.100674	0.918306	-4.27757
APOBEC3F	0.441811	2.20717	1.7762	0.100866	0.918306	-4.3445
COMMD6	0.324728	5.96775	1.77616	0.100874	0.918306	-4.18964
PAWR	-0.378781	7.37939	-1.77613	0.100879	0.918306	-4.19143
PGGHG	0.332357	5.65607	1.77548	0.10099	0.918306	-4.19152
KIF5B	-0.364864	8.14637	-1.77524	0.101031	0.918306	-4.19642
RPL7P1	1.00884	1.94024	1.77622	0.101063	0.918306	-4.36037
SRPK3	-0.984731	-1.54186	-1.77493	0.101084	0.918306	-4.5148
WDR74	0.362251	3.95796	1.77476	0.101113	0.918306	-4.2328
DRG1	0.230375	5.4764	1.77416	0.101216	0.918306	-4.19396
RP11-489G11.4	1.50222	-3.71378	1.77359	0.101314	0.918306	-4.54571
RP11-303E16.10	-1.22944	-2.38895	-1.77355	0.101322	0.918306	-4.53182
RP11-25G10.2	0.852629	-2.32581	1.77336	0.101354	0.918306	-4.52661
ODF2	-0.233545	5.17615	-1.77312	0.101396	0.918306	-4.19942
RP11-392P7.1	1.23017	-2.99705	1.77217	0.101558	0.918306	-4.53735
GLRX	0.446215	4.44441	1.77204	0.101581	0.918306	-4.21501
SRD5A3	-0.325286	4.70668	-1.77203	0.101583	0.918306	-4.21056
CH507-145C22.1	-1.57912	-1.64873	-1.77191	0.101603	0.918306	-4.51983
BAALC-AS1	-0.490586	1.75225	-1.77178	0.101626	0.918306	-4.38233
MRPL48	0.263009	3.96056	1.77173	0.101634	0.918306	-4.23509
RPL8	0.274744	9.5795	1.77111	0.101742	0.918306	-4.21268
PSMB1	0.270268	7.05978	1.77091	0.101776	0.918306	-4.19448
FOSL1	0.938369	5.39834	1.78197	0.101781	0.918306	-4.19361
PSMA6P1	1.23468	-2.32815	1.77043	0.101859	0.918306	-4.52654
YBX1P1	0.798633	0.622457	1.7703	0.101882	0.918306	-4.43665
CTC-510F12.6	0.601665	2.71163	1.77012	0.101913	0.918306	-4.31173
RPL37A-DT	-1.13641	-2.31995	-1.76976	0.101974	0.918306	-4.53083
CTD-3203P2.3	-0.940498	0.311066	-1.76961	0.102001	0.918306	-4.45997
IRAK1	0.255503	6.90199	1.76936	0.102045	0.918306	-4.19531
SYNGR3	-1.05103	-0.772957	-1.76825	0.102237	0.918306	-4.49698
CTD-2287O16.1	1.28481	0.487503	1.76809	0.102278	0.918306	-4.44293
CH507-9B2.5	0.543348	3.87837	1.76759	0.102351	0.918306	-4.2408
GSTO1	0.417598	7.37045	1.76737	0.102389	0.918306	-4.19849
HYAL3	0.548618	2.15277	1.76728	0.102405	0.918306	-4.35125
SLC25A34-AS1	-0.934169	-0.528897	-1.76665	0.102515	0.918306	-4.48968
RPL32P3	-0.536493	2.14019	-1.76612	0.102607	0.918306	-4.36023
TMEM183B	1.40027	-0.660788	1.7661	0.102611	0.918306	-4.4871
EDEM3	-0.256306	6.1873	-1.76594	0.102638	0.918306	-4.19783
ARPC3P3	1.05128	-0.632265	1.76593	0.10264	0.918306	-4.48661
RP11-196G11.1	-0.897997	-0.0666172	-1.76579	0.102664	0.918306	-4.47436
ACBD6	0.242329	5.29502	1.76484	0.10283	0.918306	-4.20313
RUFY3	-0.379541	4.86976	-1.76476	0.102844	0.918306	-4.2121
TYK2	-0.209698	6.13653	-1.76458	0.102875	0.918306	-4.19898
AMZ2	0.238339	5.78401	1.76403	0.102971	0.918306	-4.20008
FBXO48	-0.476374	1.09694	-1.76396	0.102983	0.918306	-4.42113
CFAP221	-1.6257	-2.01254	-1.76343	0.103076	0.918306	-4.52791
MRPL21	0.30835	4.48219	1.76311	0.103131	0.918306	-4.22058
FBXO32	-0.9262	4.87798	-1.77355	0.103165	0.918306	-4.214
RBIS	0.233713	4.9709	1.76241	0.103255	0.918306	-4.20968
PRKD1	-0.432664	4.145	-1.7623	0.103273	0.918306	-4.23794
ZNF7	0.202184	3.76017	1.76216	0.103298	0.918306	-4.2515
SEL1L3	-0.265867	8.28911	-1.76204	0.103319	0.918306	-4.20772
RPL10A	0.285721	8.91502	1.76187	0.103349	0.918306	-4.21321
EIF4HP1	0.993379	-0.403366	1.76173	0.103374	0.918306	-4.4799
NFKB2	-0.440217	5.25207	-1.76127	0.103453	0.918306	-4.20835
MRPS23	0.273929	4.92371	1.76069	0.103556	0.918306	-4.21178
MGST3	0.347683	6.47679	1.76005	0.103668	0.918306	-4.20223
URI1	0.243216	5.42507	1.75978	0.103716	0.918306	-4.20581
SH2D4A	2.28938	-2.66438	1.76129	0.10373	0.918306	-4.5331
CCDC65	-0.550448	-0.752824	-1.75949	0.103766	0.918306	-4.49571
CABP4	-0.444439	1.30994	-1.75917	0.103822	0.918306	-4.41104
MTMR10	-0.67961	6.6903	-1.76599	0.103868	0.918306	-4.20113
CD163L1	-0.887272	2.28562	-1.75802	0.104038	0.918306	-4.35789
ATP5PB	0.195222	7.20204	1.75782	0.10406	0.918306	-4.20541
PFKFB4	-0.433443	1.28165	-1.7578	0.104064	0.918306	-4.413
RP11-379F4.4	1.39315	-2.07682	1.75778	0.104068	0.918306	-4.52307
SP2-DT	0.506326	0.906068	1.75745	0.104125	0.918306	-4.42693
RPL32P16	1.07546	-2.48095	1.75742	0.104131	0.918306	-4.53061
MRPS31P4	-1.00032	-0.835831	-1.75739	0.104135	0.918306	-4.50011
KDM3B	-0.276438	5.9255	-1.75702	0.104201	0.918306	-4.20572
CTD-2537I9.18	-0.766038	-2.99407	-1.75663	0.104269	0.918306	-4.54121
STX17	-0.318292	4.61621	-1.75654	0.104286	0.918306	-4.2242
TXNDC16	-0.493984	3.4291	-1.7563	0.104329	0.918306	-4.28008
CTSL	0.408894	6.89309	1.75617	0.104351	0.918306	-4.20594
PP12613	-1.29276	-3.84874	-1.75596	0.104389	0.918306	-4.54832
ELOCP19	-0.932218	-2.4255	-1.75573	0.104429	0.918306	-4.53325
NBDY	0.836708	4.3709	1.7637	0.104511	0.918306	-4.22676
NPTX2	1.97005	-1.65989	1.75615	0.104577	0.918306	-4.5147
ZDHHC1	0.5361	3.0919	1.75481	0.104592	0.918306	-4.29397
NAPSA	1.13666	-2.29977	1.75424	0.104693	0.918306	-4.52777
MRPL10	0.269039	4.81671	1.75416	0.104707	0.918306	-4.2188
EIF4EBP3	0.584647	1.66953	1.75345	0.104833	0.918306	-4.38631
BCDIN3D	0.363479	2.17287	1.75301	0.10491	0.918306	-4.35649
RNF121	0.446103	4.76527	1.75239	0.10502	0.918306	-4.22096
SPRED1	0.52871	4.39691	1.75248	0.105087	0.918306	-4.23059
LAX1	-1.29259	-3.58974	-1.75153	0.105174	0.918306	-4.54748
ACBD3	-0.25777	6.02344	-1.75106	0.105258	0.918306	-4.21017
IGF1	-1.9042	-1.14134	-1.75188	0.105294	0.918306	-4.51254
RPL15	0.240885	9.99781	1.74943	0.105547	0.918306	-4.23245
NOP56	0.23915	6.43024	1.74913	0.105602	0.918306	-4.21102
CHRM4	1.06444	-2.7276	1.74881	0.105658	0.918306	-4.53544
ANKRD20A2P	-1.81322	-2.28281	-1.74874	0.105671	0.918306	-4.53401
NINJ1	0.404961	5.50273	1.74802	0.1058	0.918306	-4.2144
RPL7P9	1.26032	2.33042	1.7545	0.105989	0.918306	-4.34554
WBP4	-0.176869	4.60128	-1.74655	0.106062	0.918306	-4.23107
HECTD1	-0.330394	7.51289	-1.74614	0.106137	0.918306	-4.21584
CTA-363E19.2	-1.09223	-2.66974	-1.74597	0.106167	0.918306	-4.53834
KIZ	0.293013	2.96003	1.74597	0.106168	0.918306	-4.30821
RPL17-C18ORF32	0.264743	5.56534	1.74567	0.10622	0.918306	-4.2159
FTH1	0.598135	11.7641	1.7454	0.10627	0.918306	-4.25482
TXNL4A	0.228438	5.5779	1.74507	0.106329	0.918306	-4.21633
IDH3G	0.287899	4.97335	1.74496	0.106348	0.918306	-4.22289
EBP	-0.479739	4.4852	-1.74486	0.106367	0.918306	-4.23792
ATP10D	-0.282789	5.32557	-1.74484	0.10637	0.918306	-4.21958
TMEM53	-0.471415	1.95938	-1.7443	0.106467	0.918306	-4.37917
ADAM10	-0.364233	7.89033	-1.74382	0.106554	0.918306	-4.21943
RBMX2	0.222327	4.3387	1.74365	0.106583	0.918306	-4.23921
RAPGEF2	-0.410864	6.0677	-1.74336	0.106636	0.918306	-4.21643
TNK1	-1.05004	-1.74334	-1.74325	0.106656	0.918306	-4.52286
HMGB1	-0.450172	8.44844	-1.74315	0.106674	0.918306	-4.22335
PSG11	-1.66444	-3.40809	-1.74269	0.106757	0.918306	-4.54646
SEPTIN3	1.42543	-2.8825	1.74252	0.106787	0.918306	-4.5381
AFAP1L1	-0.478868	6.93131	-1.74254	0.106875	0.918306	-4.21726
PPIP5K2	-0.392578	5.60273	-1.74169	0.106937	0.918306	-4.21986
ST13P6	1.24184	-1.18481	1.74164	0.106946	0.918306	-4.50556
ARFGEF2	-0.292704	6.2895	-1.74161	0.106951	0.918306	-4.21731
RSL24D1	0.393005	6.37616	1.74157	0.106959	0.918306	-4.2171
RPS16	0.254955	8.67399	1.74087	0.107086	0.918306	-4.22705
STRADA	0.229757	4.91888	1.74071	0.107114	0.918306	-4.22712
AC144831.1	0.935748	-1.57521	1.74055	0.107144	0.918306	-4.51522
SRRM2	-0.296553	8.14403	-1.74048	0.107155	0.918306	-4.22346
KRT18P34	-0.948613	-2.84002	-1.7396	0.107316	0.918306	-4.5409
EEF1B2P6	1.24823	-1.72497	1.73949	0.107335	0.918306	-4.51819
SH3GL2	1.81537	-3.06797	1.73937	0.107357	0.918306	-4.54086
NPIPB2	1.24515	-1.3125	1.73933	0.107364	0.918306	-4.50902
ARHGAP29-AS1	-1.40022	-1.70834	-1.73917	0.107393	0.918306	-4.52387
SYF2	0.244155	5.65644	1.73913	0.107401	0.918306	-4.22058
RPS11	0.226417	9.44971	1.7391	0.107406	0.918306	-4.23479
RAB36	0.775119	1.01051	1.73909	0.107408	0.918306	-4.42593
SOD2	-0.763065	7.55009	-1.74727	0.10742	0.918306	-4.21873
ZNHIT6	0.208281	5.051	1.73851	0.107512	0.918306	-4.22674
FBXL19-AS1	-0.52873	1.40447	-1.73817	0.107574	0.918306	-4.41267
ST3GAL4	0.471346	3.76397	1.73796	0.107613	0.918306	-4.26546
YWHABP2	0.963205	-3.04159	1.73793	0.107619	0.918306	-4.54101
ZZEF1	-0.219543	5.79026	-1.73766	0.107666	0.918306	-4.22164
NKTR	-0.389445	6.0835	-1.73754	0.107689	0.918306	-4.22101
ZFPM1	0.397994	2.55253	1.73725	0.107742	0.918306	-4.33849
RP11-789C17.1	-1.26233	-3.58449	-1.73649	0.10788	0.918306	-4.54855
RPL22	0.226818	8.72977	1.73619	0.107935	0.918306	-4.231
LAGE3	0.480909	3.09177	1.73612	0.107947	0.918306	-4.30419
AGPAT2	0.513434	4.4416	1.7357	0.108059	0.918306	-4.24115
DPH7	0.282758	4.3397	1.73523	0.108109	0.918306	-4.2449
FOXD1-AS1	0.96635	-3.52997	1.73488	0.108172	0.918306	-4.54747
TSSK3	-1.67546	-1.76374	-1.7346	0.108224	0.918306	-4.52604
NHLRC2	-0.287663	5.1007	-1.73411	0.108315	0.918306	-4.23072
ABCB9	-0.362011	3.42306	-1.73358	0.108411	0.918306	-4.29195
CCDC110	0.811803	-1.50875	1.73308	0.108502	0.918306	-4.51483
FAM114A1	-0.367838	6.67776	-1.73303	0.108511	0.918306	-4.22426
RPL23AP1	1.2503	-3.35311	1.73283	0.108548	0.918306	-4.54534
TNRC18	-0.216406	6.05558	-1.73231	0.108644	0.918306	-4.22505
DMXL1	-0.343758	4.85771	-1.7322	0.108664	0.918306	-4.2365
MIR193BHG	0.630777	0.236435	1.73147	0.108798	0.918306	-4.46299
FGD6	-0.354627	4.82371	-1.73139	0.108811	0.918306	-4.23783
SENP7	-0.57502	4.29696	-1.73246	0.108843	0.918306	-4.25367
MRTO4	0.354888	5.04669	1.73119	0.108848	0.918306	-4.23222
IFT57	0.212107	4.20524	1.73103	0.108878	0.918306	-4.2525
MCCC2	-0.251036	5.27861	-1.73055	0.108965	0.918306	-4.23109
UNK	-0.232881	3.99564	-1.73014	0.109041	0.918306	-4.26378
RP5-890E16.5	0.894968	-2.11172	1.73007	0.109054	0.918306	-4.52713
NPM1P7	0.973225	-0.859085	1.72979	0.109105	0.918306	-4.49907
RP11-90L1.8	0.888285	-2.00951	1.7296	0.109141	0.918306	-4.52531
NTN5	1.18825	-3.18952	1.72915	0.109223	0.918306	-4.54357
RPL23P8	1.26212	-2.97233	1.72888	0.109273	0.918306	-4.54059
CENPQ	-0.464336	2.51732	-1.72887	0.109274	0.918306	-4.35104
RP5-1157M23.2	1.05391	-2.90241	1.72878	0.109291	0.918306	-4.53978
TRAK2	-0.244325	6.40265	-1.72877	0.109293	0.918306	-4.22752
ANKRD36	-0.608647	2.66256	-1.72862	0.10932	0.918306	-4.34319
ODC1	0.484702	6.96714	1.72933	0.109352	0.918306	-4.22798
KPNA2P3	-0.844701	1.2789	-1.72793	0.109448	0.918306	-4.42477
ZNF514	-0.493292	3.30481	-1.72782	0.109467	0.918306	-4.30295
SUCLG2-AS1	-0.801902	1.50958	-1.72778	0.109475	0.918306	-4.41334
ATP11B	-0.409513	6.18093	-1.72773	0.109485	0.918306	-4.22868
AC002310.14	-0.760526	-1.02674	-1.72769	0.109493	0.918306	-4.50817
BAD	0.340524	5.01269	1.72748	0.109531	0.918306	-4.23555
SPDYE2B	1.26241	-2.85743	1.72696	0.109627	0.918306	-4.53919
RPS27AP11	1.32773	-2.86628	1.72617	0.109772	0.918306	-4.53929
MAP2K2	0.27194	6.70604	1.72577	0.109847	0.918306	-4.22997
POLD4	0.316149	5.43237	1.7251	0.109972	0.918306	-4.23303
PRPF19	0.350697	6.47686	1.72492	0.110003	0.918306	-4.23047
SGTA	0.21354	5.90837	1.7249	0.110008	0.918306	-4.231
ERI3	0.245146	4.89892	1.72331	0.110302	0.918306	-4.24057
TAPT1-AS1	0.678335	-0.299107	1.72308	0.110345	0.918306	-4.48402
[truncated: 16,423 more rows]
