# Supplementary material for: Markers of endothelial glycocalyx dysfunction in Clarkson disease
Source: J Transl Med. 2022 Aug 29;20:380. doi: 10.1186/s12967-022-03587-1 (PMC9421105; doi:10.1186/s12967-022-03587-1)
Supplement: Supplementary file 2 — Additional file 2. Table S2 Glycocalyx-related DEGs in ISCLS and control BOECs. [file 12967_2022_3587_MOESM2_ESM.xlsx]

## Sheet: glycocalyx_DEGs
Symbol	logFC	AveExpr	t	P.Value	adj.P.Val	B			DEGs eGCX-related only
ANGPT2	-1.61844	7.33368	-3.06711	0.0104714	0.903356	-3.91096
SDC1	1.89972	1.57698	3.01032	0.0113132	0.903356	-4.39786
PROCR	0.743786	7.07768	2.65806	0.021492	0.903356	-4.03695
VEGFA	0.614268	3.90001	2.16019	0.052558	0.903356	-4.29921
BTF3	0.295615	8.70194	2.12846	0.0555839	0.903356	-4.27329
LRBA	-0.433492	5.50234	-2.05465	0.0632688	0.903356	-4.25674
TLR4	0.470779	6.85928	1.99478	0.0702212	0.903356	-4.27888
MLEC	-0.302695	7.14833	-1.88946	0.0841978	0.903356	-4.32186
TFPI	0.598473	7.88881	1.87885	0.0859111	0.903356	-4.33895
SOD2	-0.781867	7.54734	-1.79541	0.0994993	0.903356	-4.36306
HTRA3	1.08492	4.19453	1.73594	0.109876	0.903356	-4.41044
ST3GAL4	0.465622	3.76097	1.71212	0.113577	0.903356	-4.43493
CEACAM1	0.638684	3.0931	1.70775	0.114405	0.903356	-4.46738
STAP2	-0.316719	3.53658	-1.69772	0.116326	0.903356	-4.45362
FTH1	0.609284	11.7388	1.68374	0.119051	0.903356	-4.4657
ZNF135	0.993036	1.22877	1.68031	0.11973	0.903356	-4.54125
MAML2	-0.306656	5.13207	-1.67078	0.121628	0.903356	-4.40564
FTL	0.614429	11.0441	1.52104	0.15527	0.903356	-4.49485
PRRC2A	-0.174632	7.60924	-1.52005	0.155403	0.903356	-4.45885
IMPG2	-0.622973	-0.0122842	-1.51578	0.156468	0.903356	-4.57468
CLPP	0.198178	5.32	1.50501	0.159181	0.903356	-4.46006
PRCC	0.178762	5.48527	1.48113	0.165344	0.903356	-4.46714
ADAM15	0.277498	8.62981	1.46702	0.16908	0.903356	-4.48477
GPC1	1.01232	5.91283	1.4614	0.171298	0.903356	-4.47339
SDC2	-0.562786	3.97487	-1.43695	0.177571	0.903356	-4.50616
EML1	-0.324314	5.63068	-1.42041	0.18193	0.903356	-4.48826
AMD1	-0.219545	5.95163	-1.35613	0.20099	0.903356	-4.50944
FN1	-0.7932	12.5165	-1.32787	0.210489	0.903356	-4.54566
TLR2	-2.28154	3.10986	-1.3212	0.212705	0.903356	-4.55697
MINPP1	0.15867	5.25339	1.23673	0.240756	0.903356	-4.54989
GYPE	-1.53478	0.0281841	-1.22108	0.246636	0.903356	-4.58775
GALE	0.162603	4.88877	1.21522	0.248553	0.903356	-4.55706
ST3GAL1	-0.24842	6.57576	-1.17495	0.263682	0.903356	-4.56913
CHST11	0.309084	4.24726	1.1611	0.269049	0.903405	-4.57282
GLB1	0.156851	6.92154	1.15076	0.273109	0.903405	-4.57643
FBN2	-3.21701	2.56947	-1.14093	0.277631	0.903405	-4.58543
CAT	0.171513	5.69381	1.12343	0.284073	0.904796	-4.58511
BEND3	0.312719	1.65297	1.08632	0.2995	0.906254	-4.58967
SYNPO	-0.228624	8.57087	-1.08048	0.301984	0.906254	-4.59412
PRDX1	0.233644	8.64906	1.07817	0.302973	0.906254	-4.59447
CASD1	-0.28897	4.3068	-1.02082	0.328256	0.906254	-4.60732
ADAM9	-0.251647	9.17935	-1.0095	0.333427	0.906254	-4.60964
TGFB1	0.278361	7.23778	0.988692	0.343112	0.906962	-4.62218
PLAT	0.871081	7.22447	0.979849	0.347785	0.908716	-4.6243
LRP5	0.483409	5.73527	0.968902	0.352986	0.908716	-4.63012
ESAM	0.272915	8.0247	0.959454	0.35702	0.909446	-4.62671
TSPO	0.208718	7.55424	0.948666	0.362228	0.91013	-4.63154
PMM1	0.299188	2.89795	0.910319	0.381269	0.911696	-4.61452
ST3GAL2	-0.144691	5.50518	-0.90744	0.382726	0.911696	-4.64531
AK2	0.102186	6.65692	0.882398	0.395565	0.912601	-4.65234
CXADR	-1.35322	1.99343	-0.866125	0.404535	0.913952	-4.6082
ACE	-0.93264	5.6504	-0.863489	0.405921	0.913952	-4.65514
HPSE	0.785798	2.7444	0.848758	0.413731	0.914666	-4.62096
COL5A1	-0.420252	8.39547	-0.832627	0.422398	0.914666	-4.65406
PRPS2	-0.173607	4.20102	-0.828127	0.424389	0.914666	-4.64784
APOE	0.458473	0.279976	0.80288	0.438262	0.916547	-4.60351
VWF	-0.618714	11.3427	-0.765033	0.460017	0.921682	-4.64371
LY96	0.325806	4.36108	0.760434	0.462622	0.921711	-4.66534
LAP3	-0.236436	7.05244	-0.757238	0.464204	0.921949	-4.68001
WTIP	0.152702	3.58172	0.752612	0.466754	0.923368	-4.64908
EFHC1	0.142269	3.96626	0.741607	0.473144	0.923832	-4.6598
F3	-0.41147	-0.141421	-0.720386	0.485619	0.923832	-4.60388
CLPB	0.147344	4.36079	0.702546	0.496262	0.923832	-4.67578
PRPS1	-0.0758808	4.73765	-0.690343	0.503622	0.923832	-4.68508
HYAL2	0.153723	8.42827	0.635183	0.537696	0.926569	-4.69195
SIRPB1	0.734965	0.804602	0.626105	0.543754	0.926569	-4.61379
CPSF3	-0.057592	5.1251	-0.575426	0.576048	0.92851	-4.71277
CDK2AP1	-0.119665	7.85383	-0.567109	0.5815	0.929496	-4.70991
CHST3	-0.117194	3.80738	-0.559177	0.586726	0.93083	-4.68141
TNFRSF11A	0.337161	2.74491	0.558725	0.587281	0.93083	-4.65128
TICAM2	-0.180393	2.37925	-0.558276	0.587321	0.93083	-4.64075
NDUFS2	0.081479	6.47066	0.552954	0.590842	0.93083	-4.72416
HELLS	-0.289432	3.1377	-0.548636	0.593927	0.931798	-4.66079
NDST1	0.120672	7.44537	0.525225	0.609366	0.934709	-4.72049
GMDS	0.0997076	4.00084	0.524633	0.609766	0.934709	-4.69303
AKT2	-0.0638521	4.77309	-0.522109	0.611466	0.935202	-4.71429
CD44	0.439475	7.38971	0.50239	0.625092	0.937427	-4.72413
C1GALT1	-0.0916615	5.63349	-0.455537	0.657173	0.94502	-4.7383
NOS3	0.6252	3.43103	0.455504	0.657422	0.94502	-4.68246
CLPX	0.0602608	5.35848	0.451594	0.659929	0.94502	-4.73599
RRBP1	-0.119202	7.84316	-0.447372	0.662885	0.94587	-4.7276
SELPLG	0.238425	0.464363	0.37476	0.714633	0.956154	-4.61715
UGDH	0.0671838	5.68092	0.371234	0.717187	0.957113	-4.75008
MMP2	-0.2085	8.87021	-0.353118	0.730535	0.958869	-4.72366
IL6	0.237856	3.6276	0.352921	0.730678	0.958869	-4.69762
UGP2	0.039398	6.10602	0.328305	0.748559	0.960885	-4.75676
SUMF2	-0.0440923	6.85892	-0.317332	0.756658	0.963089	-4.75295
THBD	-0.16967	6.02522	-0.317199	0.756908	0.963089	-4.7574
SELP	0.611175	0.127461	0.308418	0.763406	0.963758	-4.61525
RARA	0.048933	4.94342	0.296354	0.772223	0.96421	-4.74561
MUC1	0.12347	0.209461	0.282505	0.782557	0.966197	-4.61597
ANOS1	0.326207	0.331885	0.266082	0.794982	0.967763	-4.61773
LGALS3	-0.101819	6.71947	-0.249913	0.807164	0.968458	-4.76039
MMAA	-0.0338302	2.94242	-0.213581	0.834599	0.975081	-4.67794
SULF1	-0.450395	4.71402	-0.188189	0.854084	0.97964	-4.74517
SLC4A11	0.0527703	2.81686	0.16293	0.873391	0.983126	-4.67538
SERPINE1	0.0443452	13.2106	0.0925643	0.92784	0.991442	-4.67874
PCNA	0.0154865	6.16213	0.0590787	0.953901	0.993203	-4.77362
NDST2	0.0105087	4.94966	0.0389604	0.969588	0.996556	-4.7586
ABCA2	0.0110499	4.87894	0.0366006	0.971431	0.996577	-4.75682
MBTPS1	0.00340246	7.5204	0.0316084	0.975324	0.996706	-4.76124
FLNC	-0.00565973	8.08877	-0.0195084	0.984769	0.997223	-4.7536
SIX4	0.00766568	1.83647	0.0186984	0.985401	0.997389	-4.64655
